# Supplementary material for: Implications of inflammatory cell death-related IFNG and co-expressed RNAs (AC006369.1 and CCR7) in breast carcinoma prognosis, and anti-tumor immunity
Source: Front Genet. 2023 Jun 20;14:1112251. doi: 10.3389/fgene.2023.1112251 (PMC10318797; doi:10.3389/fgene.2023.1112251)
Supplement: Supplementary file 1 [file Table2.XLSX]

## Sheet: Sheet1
Gene	logFC	AveExpr	t	P.Value	adj.P.Val	B
IFNG	3.74598	-2.91403	43.5664	7.44247e-242	4.01588e-237	542.428
CXCL9	3.39943	5.18744	33.318	6.46608e-169	1.74452e-164	375.336
PLA2G2D	3.3615	0.291159	25.8286	2.14907e-115	2.46727e-112	252.63
CXCR2P1	3.0446	-0.366014	22.3869	8.67322e-92	2.64406e-89	198.508
IGHG1	2.97544	8.78023	18.9594	1.35925e-69	2.11366e-67	147.635
LINC02446	2.92226	-1.97073	26.8253	2.12801e-122	3.70405e-119	268.69
ZBED2	2.91762	-1.06651	28.3719	2.272e-133	1.1145e-129	293.846
IDO1	2.91423	2.31076	27.6002	6.9989e-128	2.51769e-124	281.262
IGHV1-18	2.86269	2.72626	17.1724	9.5053e-59	1.06853e-56	122.791
IGLV3-1	2.86235	1.8023	16.943	2.12272e-57	2.29079e-55	119.702
MS4A1	2.86106	0.73378	18.6164	1.81419e-67	2.54264e-65	142.766
CXCL13	2.84978	2.59667	17.7289	4.60321e-62	5.68386e-60	130.384
OR2I1P	2.81871	0.39636	23.1022	1.32327e-96	5.3686e-94	209.55
IGLV3-25	2.81019	2.53296	16.6488	1.09886e-55	1.11036e-53	115.777
TCL1A	2.77086	-1.96161	18.4253	2.71904e-66	3.71435e-64	140.072
FCRL3	2.76547	-0.186199	23.6055	5.02279e-100	2.46386e-97	217.393
IGHV2-26	2.75903	-0.512092	16.0002	5.71982e-52	5.17845e-50	107.267
UBD	2.7445	1.55944	22.9062	2.79503e-95	1.04012e-92	206.513
IGHV5-51	2.73599	2.80654	16.7902	1.65621e-56	1.73529e-54	117.659
IGLV1-47	2.72885	2.09979	16.8346	9.12795e-57	9.65755e-55	118.251
IGLV1-44	2.72237	2.67143	17.0756	3.53507e-58	3.92487e-56	121.485
GZMB	2.70836	0.589804	27.1348	1.3866e-124	3.25303e-121	273.703
IGHG3	2.70535	5.75763	18.6347	1.39887e-67	1.98636e-65	143.024
CXCL11	2.70283	2.60542	26.8163	2.46254e-122	4.15238e-119	268.545
IGHV1-69D	2.69308	1.22884	16.0455	3.16467e-52	2.89428e-50	107.856
IGHM	2.69265	6.2832	16.9383	2.26182e-57	2.43118e-55	119.639
ICOS	2.69072	0.111993	28.981	1.0188e-137	9.16219e-134	303.816
IGHV3-21	2.68958	2.01352	16.1858	5.04353e-53	4.75776e-51	109.682
GBP5	2.68825	3.67913	32.5692	1.62821e-163	2.92855e-159	362.955
IGKV4-1	2.67263	4.27538	16.774	2.05895e-56	2.14476e-54	117.442
IGHV3-23	2.67098	3.5921	16.9414	2.16784e-57	2.33482e-55	119.681
IGKV1-5	2.65908	4.10483	17.0682	3.90727e-58	4.3292e-56	121.385
IGHV4-59	2.63801	2.3848	16.1362	9.67336e-53	8.9994e-51	109.034
IGLV4-69	2.63683	1.10226	15.5702	1.48066e-49	1.26018e-47	101.743
IGLV3-19	2.63555	2.86618	16.0351	3.6282e-52	3.30142e-50	107.72
IGKV3-11	2.62749	4.54238	16.7418	3.17071e-56	3.27755e-54	117.013
LINC01281	2.62649	-3.67846	25.7859	4.27754e-115	4.71044e-112	251.945
IGHV3-30	2.61971	2.15139	16.6136	1.75829e-55	1.76349e-53	115.309
IGLV3-10	2.61299	0.862609	14.7564	4.19783e-45	3.10714e-43	91.5535
IGHV4-39	2.60709	2.79089	15.5876	1.18555e-49	1.01381e-47	101.964
IGLV3-21	2.60582	3.19092	15.808	6.93604e-51	6.10542e-49	104.786
TRAT1	2.60443	-0.448506	26.1109	2.26134e-117	2.84178e-114	257.165
FCRL5	2.60054	0.356911	18.5969	2.39401e-67	3.34659e-65	142.49
IGLV9-49	2.57722	-1.56995	15.2846	5.63036e-48	4.54123e-46	98.1267
IGHV4-34	2.5709	1.46678	17.2365	3.97403e-59	4.52394e-57	123.659
IGHV1-69	2.56704	-0.382773	14.8356	1.57109e-45	1.18732e-43	92.5301
IGLV2-14	2.56517	3.65656	16.0936	1.68897e-52	1.55787e-50	108.48
SIRPG	2.56461	0.335566	28.6035	5.06942e-135	3.03934e-131	297.633
IGHV3-33	2.56449	1.3687	15.2984	4.72615e-48	3.83486e-46	98.3007
IGLV6-57	2.56264	1.90029	15.0569	9.92807e-47	7.75266e-45	95.2745
IGHV3-11	2.56252	1.74694	15.2074	1.49538e-47	1.19717e-45	97.1559
IGLV3-27	2.56217	-1.19285	15.0204	1.56911e-46	1.21824e-44	94.8196
SH2D1A	2.56193	0.715465	27.9008	5.12704e-130	2.12808e-126	286.157
TIGIT	2.55262	1.89905	29.1696	4.56168e-139	4.92287e-135	306.909
IGHV3-48	2.54626	0.255302	15.402	1.26947e-48	1.0506e-46	99.6073
IGHV1-46	2.54256	1.69815	15.4338	8.46021e-49	7.03397e-47	100.011
IGLV2-23	2.53632	3.26511	16.3125	9.52558e-54	9.1295e-52	111.339
IGHV1-2	2.53213	1.41785	14.3209	8.72528e-43	6.11438e-41	86.2511
IGKV3-20	2.52657	4.6299	16.6666	8.66508e-56	8.82187e-54	116.013
CXCL10	2.52649	4.54963	27.3155	7.29587e-126	1.87466e-122	276.635
IGHV3-66	2.51843	-0.902838	16.2259	2.97952e-53	2.81562e-51	110.205
IGLV1-40	2.51442	3.21188	16.0534	2.85568e-52	2.61613e-50	107.958
IGKV3-15	2.50685	2.46216	16.7939	1.57741e-56	1.65595e-54	117.707
IGHV2-5	2.5044	-0.661857	15.2869	5.46888e-48	4.41759e-46	98.1556
TIFAB	2.50274	-1.249	25.3014	1.02576e-111	9.22486e-109	244.195
IGHV1-24	2.50242	0.939512	14.7566	4.18799e-45	3.10411e-43	91.5558
IGHV2-70	2.49948	-0.739705	14.336	7.26511e-43	5.09777e-41	86.433
TRBV10-3	2.49805	-3.33215	25.364	3.7647e-112	3.56385e-109	245.194
IGLC3	2.49553	4.53314	16.46	1.35467e-54	1.33388e-52	113.279
IGLC2	2.48706	5.23704	17.0575	4.5148e-58	4.98189e-56	121.241
AL591468.1	2.47711	-4.23769	25.5417	2.17253e-113	2.25437e-110	248.034
IGLL5	2.47329	3.6625	16.4474	1.60127e-54	1.57382e-52	113.112
IGKC	2.47069	8.35558	16.7428	3.12856e-56	3.24019e-54	117.026
GZMK	2.46721	1.40611	22.8024	1.4025e-94	4.91412e-92	204.907
IL12B	2.45829	-2.70129	23.7574	4.61252e-101	2.41638e-98	219.77
CD38	2.4492	1.49263	26.8332	1.87334e-122	3.36945e-119	268.817
CR2	2.44885	-1.2913	13.6268	3.43751e-39	2.18217e-37	78.0285
IGHV2-70D	2.44213	-1.75233	13.9626	6.49156e-41	4.30846e-39	81.9705
SPIB	2.44182	0.0127795	19.2112	3.63629e-71	5.98202e-69	151.239
IGKV1-8	2.43908	-0.749723	15.5845	1.23356e-49	1.05319e-47	101.925
TRDV1	2.43637	-3.60737	23.3839	1.62272e-98	7.0613e-96	213.933
GPR174	2.43405	-1.27479	23.0118	5.40951e-96	2.11516e-93	208.148
CLEC6A	2.43007	-4.38036	23.0426	3.3483e-96	1.32846e-93	208.626
IGHV3-73	2.42987	-0.0175165	14.5068	9.05796e-44	6.45652e-42	88.5015
TRAV13-1	2.42784	-2.38109	24.9141	5.02968e-109	3.99112e-106	238.027
TRAV17	2.42734	-2.88378	25.0439	6.32678e-110	5.25211e-107	240.091
LINC01215	2.42521	-2.42971	20.2381	1.10701e-77	2.26262e-75	166.173
TRAV8-6	2.42271	-2.52605	25.4525	9.09477e-113	9.25933e-110	246.608
KIR2DL4	2.4226	-3.47638	22.0353	1.92678e-89	5.27751e-87	193.128
IGHV3-15	2.41039	2.40767	14.7984	2.4929e-45	1.86825e-43	92.0713
TRBV5-1	2.39704	-1.82094	24.4204	1.30021e-105	8.88073e-103	230.202
TRBV7-9	2.39184	-1.86729	23.6996	1.14612e-100	5.83429e-98	218.864
TRBV6-1	2.39037	-3.14713	24.5666	1.27408e-106	9.0458e-104	232.515
IGKV1-16	2.39002	1.22395	14.6506	1.55029e-44	1.13043e-42	90.2553
CD79A	2.38511	1.95605	18.9622	1.30499e-69	2.03514e-67	147.676
TRAV2	2.38318	-3.36674	24.6416	3.86629e-107	2.78161e-104	233.703
FCRL1	2.38072	-2.65803	16.3227	8.32695e-54	7.99491e-52	111.473
IGHV4-4	2.37916	-1.94457	14.1648	5.75645e-42	3.93679e-40	84.3769
TRBV20-1	2.3782	-1.12809	24.4715	5.7718e-106	3.99283e-103	231.011
CCL13	2.37782	-0.939142	20.088	1.01552e-76	2.00719e-74	163.967
TRBV6-5	2.37562	-2.58482	24.1338	1.2181e-103	7.30303e-101	225.682
TRAV12-1	2.37441	-3.07668	23.6906	1.3199e-100	6.65614e-98	218.724
TRBV4-2	2.37395	-2.97091	22.1205	5.22308e-90	1.47556e-87	194.428
CD19	2.36964	-0.874108	18.9215	2.3395e-69	3.56602e-67	147.095
TRAV12-3	2.3685	-2.89559	24.3168	6.72077e-105	4.26642e-102	228.567
CTLA4	2.36705	0.300506	26.4846	5.35647e-120	7.81162e-117	263.185
ADAMDEC1	2.3655	1.91095	20.8984	5.92945e-82	1.36148e-79	175.963
CCL19	2.36539	2.47228	14.9228	5.31167e-46	4.0828e-44	93.6078
FASLG	2.36332	-0.569	28.7767	2.94112e-136	1.98375e-132	300.468
TRAV8-2	2.36306	-2.82791	24.196	4.55235e-104	2.76e-101	226.662
TRBV18	2.35127	-3.02806	23.5334	1.55773e-99	7.18405e-97	216.266
IGKV1-39	2.34976	-3.04045	14.6071	2.64691e-44	1.91454e-42	89.7238
TRAV26-1	2.34269	-3.28216	23.5985	5.60556e-100	2.72496e-97	217.284
IGLV3-9	2.342	-0.60829	13.66	2.32992e-39	1.4843e-37	78.4147
TRGV10	2.34169	-2.79808	23.5655	9.41053e-100	4.4155e-97	216.768
IGHV1-3	2.34076	-2.72255	14.2814	1.40716e-42	9.77208e-41	85.7763
IGHV3-49	2.3385	1.16842	13.8201	3.52787e-40	2.2825e-38	80.2893
TNIP3	2.3375	-1.72153	23.3915	1.43978e-98	6.31619e-96	214.052
ZNF831	2.33727	0.0148308	23.5874	6.67941e-100	3.18951e-97	217.109
FCRL2	2.33015	-2.04714	17.4193	3.26775e-60	3.82483e-58	126.144
TRBV2	2.32928	-2.85641	23.5951	5.91933e-100	2.85179e-97	217.229
BTLA	2.32792	-0.564919	25.2478	2.42297e-111	2.10873e-108	243.339
PAX5	2.32756	-0.794156	15.3017	4.533e-48	3.68367e-46	98.3422
IGKV1-6	2.32672	0.905408	14.6263	2.0894e-44	1.51535e-42	89.9588
TRBV19	2.32634	-1.58526	22.987	7.95503e-96	3.0443e-93	207.764
IGHV3-53	2.32597	0.17059	14.5343	6.46375e-44	4.6257e-42	88.8367
EOMES	2.32366	0.403235	24.7955	3.33395e-108	2.53376e-105	236.143
IGLV1-51	2.32138	3.01719	16.4321	1.96048e-54	1.92337e-52	112.911
TRAV12-2	2.31671	-2.5287	23.523	1.83426e-99	8.38771e-97	216.103
IGKV1-27	2.31565	0.847708	14.7255	6.14969e-45	4.53321e-43	91.1741
CD2	2.3135	3.28504	28.8526	8.43279e-137	6.50036e-133	301.712
TRBV29-1	2.3132	-2.10837	22.511	1.27655e-92	4.07581e-90	200.416
TRBV3-1	2.31312	-2.82314	23.7082	1.00063e-100	5.19165e-98	218.999
LTA	2.31057	-0.785438	26.5446	2.02781e-120	3.03941e-117	264.153
TRAV9-2	2.30886	-2.92534	23.2403	1.5318e-97	6.40731e-95	211.697
IGKV1-17	2.30735	1.15765	14.1415	7.61538e-42	5.18836e-40	84.0989
TRBV28	2.30642	1.58937	25.8242	2.30639e-115	2.59272e-112	252.56
TRAV3	2.30639	-3.14346	23.5133	2.13496e-99	9.68072e-97	215.952
IGHV4-31	2.29961	0.602427	14.4905	1.10526e-43	7.86793e-42	88.3037
IGHV3-43	2.29496	-0.855525	14.708	7.63536e-45	5.59777e-43	90.9591
CD3D	2.29239	1.82656	26.4817	5.62019e-120	7.98052e-117	263.137
TRAV21	2.29053	-2.87211	23.0004	6.45548e-96	2.48808e-93	207.972
SLAMF6	2.29002	1.63615	26.8118	2.6502e-122	4.3334e-119	268.472
TRBV4-1	2.28663	-3.41883	22.3347	1.93807e-91	5.77768e-89	197.707
PDCD1	2.28452	0.0847687	25.2737	1.59923e-111	1.41464e-108	243.753
CXCR3	2.28442	1.40072	26.5532	1.76183e-120	2.71618e-117	264.293
TRAV29DV5	2.28236	-3.15941	23.6846	1.45019e-100	7.24544e-98	218.63
CD3G	2.27749	1.32258	26.9839	1.61552e-123	3.35277e-120	271.258
TRBV5-4	2.27606	-2.93778	23.2037	2.71475e-97	1.12681e-94	211.127
IGHGP	2.27194	3.23247	17.2884	1.95796e-59	2.25266e-57	124.363
IGLV2-11	2.27167	2.39094	14.4126	2.86175e-43	2.02647e-41	87.3586
TRBV11-2	2.27152	-3.41373	23.4298	7.91139e-99	3.52802e-96	214.648
CD3E	2.26805	3.34173	25.7841	4.40339e-115	4.75205e-112	251.916
AC005515.1	2.26556	-1.46501	17.2753	2.34117e-59	2.6821e-57	124.185
TRBC1	2.26188	-1.91229	24.8151	2.43728e-108	1.87876e-105	236.455
IGLV8-61	2.25582	0.441218	11.5008	5.47977e-29	2.48682e-27	54.7221
TRBV5-6	2.25396	-3.42264	23.0618	2.48185e-96	9.91986e-94	208.924
IGHV3-20	2.25359	-1.92957	13.9701	5.9367e-41	3.94992e-39	82.0592
TRBV12-4	2.2529	-3.33099	22.1261	4.79216e-90	1.36815e-87	194.514
IGKV2D-40	2.24754	-2.26744	12.9185	1.1905e-35	6.91479e-34	69.9379
ZNF683	2.24709	0.599594	25.3058	9.56194e-112	8.74496e-109	244.265
TBX21	2.24707	-0.407618	28.4907	3.2308e-134	1.74331e-130	295.789
FAM30A	2.2469	-0.700994	17.1808	8.47251e-59	9.54422e-57	122.906
NKG7	2.24112	1.99152	27.5047	3.33017e-127	1.05702e-123	279.709
TRAV4	2.2403	-2.83811	23.7023	1.09763e-100	5.64068e-98	218.907
IGLV2-8	2.23715	1.56342	14.0577	2.08282e-41	1.40659e-39	83.0995
XCL2	2.237	-1.79727	24.368	2.98522e-105	1.94391e-102	229.375
TRAV8-3	2.23669	-2.90403	22.7886	1.73667e-94	6.00699e-92	204.694
POU2AF1	2.23429	1.76047	18.5827	2.92749e-67	4.07125e-65	142.289
IGKV1-9	2.23412	1.72834	13.93	9.5736e-41	6.31518e-39	81.5846
IGHG2	2.23163	6.23568	16.6653	8.82294e-56	8.94881e-54	115.995
TRBC2	2.2256	3.28014	24.97	2.05832e-109	1.6828e-106	238.916
SLAMF1	2.22051	0.887505	25.9478	3.14462e-116	3.85638e-113	254.544
GBP1P1	2.21926	1.00501	26.7262	1.06517e-121	1.69046e-118	267.087
TRBV6-6	2.21697	-3.46933	22.6857	8.56242e-94	2.85197e-91	203.106
PYHIN1	2.21554	0.304162	27.124	1.65193e-124	3.56546e-121	273.528
IGHV1-58	2.21536	-1.68849	13.1673	7.04842e-37	4.21647e-35	72.7436
IGKV2D-29	2.21512	-0.69227	13.0729	2.06933e-36	1.22702e-34	71.6745
TRAV14DV4	2.21322	-3.4514	22.3995	7.13731e-92	2.18819e-89	198.702
IGHV4-61	2.21055	-1.08159	13.9115	1.19303e-40	7.82193e-39	81.366
IGHV1OR15-2	2.21046	-2.89109	15.3512	2.41923e-48	1.97786e-46	98.9663
TRAV23DV6	2.20631	-3.8188	22.3643	1.22923e-91	3.70547e-89	198.161
THEMIS	2.20303	0.113465	23.8753	7.21315e-102	3.93146e-99	221.618
IGLV1-36	2.20201	-1.29921	13.0544	2.55338e-36	1.51238e-34	71.4659
CCL18	2.19827	1.03941	15.3061	4.28861e-48	3.49033e-46	98.3973
TRBV24-1	2.19697	-3.88725	22.8057	1.3329e-94	4.70077e-92	204.958
IGKV5-2	2.19667	-2.2203	12.9372	9.63498e-36	5.61441e-34	70.1479
TRAV8-4	2.19649	-2.93883	22.4622	2.7148e-92	8.51675e-90	199.664
AIM2	2.19402	0.122827	24.9594	2.43985e-109	1.96496e-106	238.747
IFNG-AS1	2.19135	-3.20215	18.3148	1.29054e-65	1.73657e-63	138.522
GZMA	2.19057	1.91927	26.9808	1.7009e-123	3.39921e-120	271.206
IRF4	2.18925	1.65584	22.583	4.19904e-93	1.36491e-90	201.523
IGHV4-28	2.18782	-0.592598	15.1505	3.0624e-47	2.43723e-45	96.4434
UBASH3A	2.18507	0.232096	26.3485	4.85734e-119	6.72044e-116	260.99
TNFRSF17	2.18497	-0.831064	17.2312	4.27144e-59	4.84207e-57	123.587
TRAV36DV7	2.18051	-4.2841	24.2692	1.42839e-104	8.96216e-102	227.816
ITK	2.17799	1.7794	25.395	2.2901e-112	2.24676e-109	245.688
SIT1	2.17238	0.560852	25.8775	9.77417e-116	1.14653e-112	253.415
IGKV1-12	2.17014	-1.84709	14.0632	1.95065e-41	1.32064e-39	83.1647
IGHV3-64	2.16841	-1.58339	13.695	1.54474e-39	9.86423e-38	78.8228
FTH1P22	2.16648	-2.4921	23.9738	1.52551e-102	8.66475e-100	223.165
CLEC4C	2.16493	-4.08016	18.2881	1.88154e-65	2.50065e-63	138.147
LAMP3	2.16408	2.67173	22.7955	1.56098e-94	5.43413e-92	204.801
GPR171	2.15791	-0.164739	23.7988	2.40597e-101	1.28538e-98	220.418
IGKV2-30	2.15531	-1.2848	13.8494	2.49185e-40	1.61802e-38	80.6345
CD96	2.15442	2.337	27.4679	6.06908e-127	1.81934e-123	279.111
LINC00861	2.14533	-0.152357	21.4442	1.57796e-85	3.88791e-83	184.158
TTC24	2.14479	-3.35799	20.9352	3.41368e-82	7.90552e-80	176.513
IGHV3-7	2.14319	-1.32287	13.9665	6.19374e-41	4.11586e-39	82.0171
CCL5	2.142	4.67159	27.6837	1.78791e-128	6.89097e-125	282.621
IGLV4-60	2.14145	-1.60764	11.8229	1.88768e-30	9.0219e-29	58.0607
IGKV3D-11	2.13579	-1.6117	14.5508	5.28134e-44	3.78454e-42	89.0375
SCML4	2.13512	-0.37215	22.9034	2.92098e-95	1.07954e-92	206.469
IGKV3D-15	2.13505	-1.95586	14.0491	2.30737e-41	1.55435e-39	82.9978
IGHJ3	2.12898	-2.42829	15.237	1.02803e-47	8.25469e-46	97.5283
IL21-AS1	2.12894	-4.59731	21.6326	9.03428e-87	2.27795e-84	187.005
SLAMF7	2.12295	3.49398	26.9592	2.41613e-123	4.65614e-120	270.857
IGKV3D-20	2.1229	-0.213551	13.4629	2.33026e-38	1.44527e-36	76.1282
TRBV9	2.1215	-2.70331	22.5009	1.49301e-92	4.72459e-90	200.26
AC008663.1	-2.1213	-1.07229	-9.7847	9.76355e-22	3.3728e-20	38.1967
TRAV20	2.12074	-3.99748	22.3163	2.57274e-91	7.58592e-89	197.425
TRAV22	2.12073	-4.05818	22.3204	2.41723e-91	7.16657e-89	197.487
BLK	2.12003	-1.29965	15.7055	2.60473e-50	2.24878e-48	103.471
SSTR3	2.11814	-2.83125	20.0234	2.63008e-76	5.06844e-74	163.02
FDCSP	2.11448	0.275409	8.89869	2.27579e-18	6.48359e-17	30.5404
TRAV16	2.11298	-3.66227	23.0367	3.66957e-96	1.4453e-93	208.535
CCR8	2.10965	-1.38409	18.754	2.56057e-68	3.73233e-66	144.714
FCRLA	2.10937	-0.61545	17.9554	1.98266e-63	2.51132e-61	133.513
TRBV12-3	2.10784	-4.15433	21.8931	1.70049e-88	4.45421e-86	190.96
IGKV2-29	2.10348	-3.14562	11.0279	6.74549e-27	2.88187e-25	49.9539
TRBV27	2.09964	-4.06603	21.9995	3.33625e-89	8.91191e-87	192.582
TRAV41	2.09938	-3.81838	22.297	3.46189e-91	1.01522e-88	197.13
LINC00402	2.09827	-3.90929	17.9694	1.63033e-63	2.06991e-61	133.708
IGKV2-24	2.09688	0.413449	13.0912	1.6803e-36	1.00296e-34	71.8812
GNLY	2.09602	1.52028	23.8988	4.97799e-102	2.74089e-99	221.987
LAX1	2.09469	0.599942	22.3575	1.36384e-91	4.08842e-89	198.057
TRAV6	2.09409	-4.17604	22.5007	1.49726e-92	4.72459e-90	200.257
IGHV3-13	2.08767	-0.804326	12.4465	2.28082e-33	1.22094e-31	64.7235
CST9	-2.0864	-1.45763	-7.86393	8.83257e-15	1.88304e-13	22.4017
LINC01871	2.0847	-2.33069	23.544	1.31961e-99	6.13835e-97	216.431
CD8B	2.08466	0.799691	23.484	3.38286e-99	1.52113e-96	215.494
IGLV5-45	2.08438	-0.749016	12.4329	2.64861e-33	1.40804e-31	64.5752
TRAV26-2	2.08347	-4.34173	22.1206	5.2158e-90	1.47556e-87	194.429
IGLC7	2.08123	-1.09107	11.9597	4.42113e-31	2.16479e-29	59.4998
LCK	2.07417	2.59095	26.1108	2.26462e-117	2.84178e-114	257.164
CARD17	2.07018	-4.03392	18.9236	2.27182e-69	3.48253e-67	147.124
TRAV25	2.06958	-4.15178	21.608	1.31197e-86	3.29268e-84	186.634
SLA2	2.0681	0.953468	29.826	9.04231e-144	1.21978e-139	317.691
IGHV6-1	2.06339	-2.30089	12.8903	1.63687e-35	9.43629e-34	69.6219
IGKV1D-8	2.06248	-1.65315	14.4849	1.18317e-43	8.41141e-42	88.2361
NCR3	2.05825	-1.83417	21.3276	9.23256e-85	2.21413e-82	182.399
TRBV7-6	2.05321	-3.81764	22.0128	2.72256e-89	7.30878e-87	192.784
AL031846.1	2.05225	-3.73888	23.9509	2.1893e-102	1.21786e-99	222.805
TRAV8-1	2.05192	-3.91276	20.7552	5.06101e-81	1.13786e-78	173.829
CD40LG	2.04768	-0.384851	21.4392	1.70438e-85	4.16138e-83	184.081
GZMH	2.04643	0.324142	24.0373	5.5908e-103	3.2438e-100	224.164
XIRP1	2.0456	-0.476266	16.6897	6.36197e-56	6.48933e-54	116.32
IL2RG	2.04461	4.23023	27.5215	2.53195e-127	8.53884e-124	279.981
TRBV15	2.04167	-4.1815	20.8732	8.64876e-82	1.96911e-79	175.587
IGKV6-21	2.04127	-1.50293	12.0635	1.45709e-31	7.25305e-30	60.6004
LINC02273	2.03822	-2.28461	19.4864	6.76362e-73	1.16974e-70	155.205
LY9	2.03742	0.76271	24.2105	3.61587e-104	2.24263e-101	226.891
AL096816.1	2.03521	-2.38577	19.8161	5.5127e-75	1.02927e-72	159.992
IGKV1D-13	2.03173	-2.39468	11.4323	1.11142e-28	5.01852e-27	54.0213
PRF1	2.02927	1.87958	27.2955	1.01137e-125	2.48056e-122	276.31
CD247	2.02456	1.84763	27.4476	8.45007e-127	2.39978e-123	278.781
TRAV5	2.02178	-3.87441	22.0173	2.54148e-89	6.85679e-87	192.853
LTB	2.01877	2.07617	18.8129	1.1051e-68	1.65638e-66	145.55
TNFRSF9	2.01762	1.05365	24.8378	1.69738e-108	1.32738e-105	236.815
TNFRSF13B	2.01352	-2.20182	15.7742	1.07304e-50	9.41463e-49	104.352
CD1B	2.01285	-2.70161	15.0924	6.35834e-47	4.99403e-45	95.7173
ANKRD30A	-2.01166	2.61911	-7.22458	9.36645e-13	1.62457e-11	17.8226
IGHV3-71	2.01126	-3.54157	15.5347	2.33422e-49	1.97418e-47	101.291
IGLV7-43	2.0109	-0.131161	12.4757	1.65385e-33	8.89067e-32	65.0424
IL21	2.00873	-5.58917	24.6948	1.65803e-107	1.22555e-104	234.546
IGLV7-46	2.00778	0.0868803	12.2667	1.62535e-32	8.37654e-31	62.7756
ART3	2.00688	-2.05805	10.9235	1.91169e-26	8.02122e-25	48.9223
IGKV1D-16	2.00608	-1.87248	12.8956	1.54222e-35	8.90018e-34	69.681
CNR2	2.0045	-2.28432	17.1361	1.55527e-58	1.73749e-56	122.301
FCER2	2.00089	-2.75831	13.3074	1.40963e-37	8.57525e-36	74.3412
IGHV3-74	1.99904	2.05269	13.4186	3.8985e-38	2.40136e-36	75.6173
IGHV1-67	1.99784	-3.35938	14.8638	1.10772e-45	8.4185e-44	92.8774
NCR1	1.99366	-3.66122	22.0714	1.10812e-89	3.08212e-87	193.679
CD5	1.98826	2.28	25.8813	9.18637e-116	1.10153e-112	253.477
TRAV10	1.98659	-4.37366	22.4484	3.35558e-92	1.04661e-89	199.453
CPB1	-1.986	2.2637	-6.62981	5.25317e-11	7.30933e-10	13.8805
TRBV14	1.98482	-4.10179	20.2038	1.83981e-77	3.73312e-75	165.668
LINC00993	-1.98425	1.9211	-7.33577	4.26668e-13	7.72829e-12	18.5937
IGKJ5	1.98421	-4.19037	16.7574	2.57108e-56	2.66795e-54	117.221
TRAV24	1.98385	-4.34605	21.3162	1.0962e-84	2.61726e-82	182.228
TRAV27	1.98257	-4.14189	21.4456	1.54527e-85	3.82482e-83	184.178
XCL1	1.97358	-1.42788	23.0703	2.17475e-96	8.75726e-94	209.056
CXCR5	1.97158	-3.59608	18.1355	1.60199e-64	2.07294e-62	136.016
CD8A	1.9651	3.09901	26.2406	2.78205e-118	3.75291e-115	259.252
TRGC2	1.96032	-0.30757	20.7105	9.86978e-81	2.20068e-78	173.164
TRAV13-2	1.95911	-3.14958	20.3141	3.59321e-78	7.51497e-76	167.293
AGR3	-1.95539	4.7442	-8.17201	8.26421e-16	1.92045e-14	24.7321
IGHV4-55	1.95234	-1.43213	14.0093	3.71659e-41	2.48505e-39	82.5244
IGHV1OR15-9	1.94787	-3.32639	14.2013	3.70618e-42	2.55079e-40	84.8143
CD7	1.94562	1.65896	23.009	5.64854e-96	2.19273e-93	208.105
ZNF80	1.94349	-3.50956	19.5842	1.6305e-73	2.8658e-71	156.621
P2RY10	1.94304	0.502087	19.604	1.22181e-73	2.16157e-71	156.908
IL12RB2	1.94214	-0.54453	16.0691	2.32511e-52	2.13368e-50	108.162
IL2RA	1.94188	1.15287	22.9819	8.62099e-96	3.27591e-93	207.684
TRBV30	1.94153	-3.34726	17.9365	2.58037e-63	3.25314e-61	133.251
TRAV38-1	1.94038	-4.831	21.9604	6.06881e-89	1.61314e-86	191.986
TRAV1-2	1.93715	-3.52271	20.0275	2.47475e-76	4.80341e-74	163.081
CLEC4D	1.93648	-3.84482	17.614	2.24953e-61	2.70943e-59	128.806
MAL	1.93629	-0.90417	18.3028	1.52983e-65	2.04328e-63	138.353
AL157387.1	-1.93126	0.708839	-7.5363	1.00622e-13	1.94605e-12	20.0114
CD27	1.93103	1.68496	24.6745	2.2903e-107	1.67003e-104	234.224
IGLV3-16	1.92928	-3.48434	13.7179	1.17879e-39	7.54523e-38	79.0912
IDO2	1.92771	-3.53682	19.1947	4.61216e-71	7.56437e-69	151.003
TFF1	-1.92399	4.03569	-6.74542	2.4595e-11	3.57715e-10	14.6224
DTHD1	1.92018	-2.07592	17.6578	1.22914e-61	1.49376e-59	129.407
AC006369.1	1.9143	-3.72479	20.5835	6.56558e-80	1.42278e-77	171.277
LYZ	1.91007	6.29361	21.6368	8.47754e-87	2.1476e-84	187.068
IGKV3-7	1.90912	-1.90525	13.5261	1.11628e-38	6.97953e-37	76.859
TOMM20P2	1.90898	-3.33229	22.0424	1.72805e-89	4.75735e-87	193.237
TRAV35	1.90723	-4.57472	21.2106	5.41168e-84	1.28638e-81	180.638
TRAC	1.90699	4.29075	25.3306	6.42692e-112	5.97914e-109	244.661
LINC02195	1.90676	-4.32977	20.0254	2.5529e-76	4.93735e-74	163.05
LAG3	1.90567	1.66927	23.3795	1.7387e-98	7.50549e-96	213.864
CXCR6	1.90533	1.52618	28.15	8.6533e-132	3.89103e-128	290.222
IGKV3OR2-268	1.9025	-3.03674	14.5879	3.34889e-44	2.41259e-42	89.4901
SRARP	-1.90241	1.93527	-7.79051	1.53551e-14	3.20396e-13	21.8582
NUGGC	1.90009	-0.810416	20.9258	3.93236e-82	9.0678e-80	176.372
AC015911.3	1.89932	-2.05672	21.7045	3.02125e-87	7.72625e-85	188.096
XCR1	1.89813	-0.503421	18.4012	3.81722e-66	5.20135e-64	139.734
ZAP70	1.89706	1.70187	22.8098	1.25041e-94	4.43886e-92	205.021
GZMM	1.89485	-0.215797	20.0132	3.05679e-76	5.86981e-74	162.87
HNRNPA1P21	1.89236	-0.30833	21.6918	3.66869e-87	9.33769e-85	187.902
TRAV19	1.88859	-2.18387	20.3063	4.03412e-78	8.40453e-76	167.178
AC093297.1	-1.88718	-2.39208	-7.73159	2.38547e-14	4.89421e-13	21.4252
IGLV2-18	1.8855	-1.13441	12.0514	1.6602e-31	8.24128e-30	60.471
CTSW	1.88506	1.56594	22.7481	3.25721e-94	1.11238e-91	204.068
AC015911.7	1.88299	-0.817124	24.3724	2.78311e-105	1.854e-102	229.445
CCR2	1.88156	1.68589	22.4154	5.58861e-92	1.72318e-89	198.946
IL18RAP	1.88091	-1.19068	23.2031	2.74023e-97	1.1287e-94	211.118
LINC01781	1.8773	-4.0482	15.3541	2.33277e-48	1.91007e-46	99.0025
LINC00892	1.87682	-2.19936	20.6142	4.156e-80	9.07909e-78	171.733
IGHJ3P	1.87612	-4.16038	15.1207	4.45753e-47	3.53192e-45	96.0703
TRBV13	1.87571	-4.40444	18.7758	1.87602e-68	2.78099e-66	145.023
IKZF3	1.87183	3.49489	21.7408	1.73848e-87	4.46699e-85	188.646
ACOD1	1.86973	-5.13344	18.9699	1.16914e-69	1.83388e-67	147.785
SERPINA11	-1.86941	1.37954	-8.63278	2.06717e-17	5.4785e-16	28.3649
AC135068.2	1.86487	-3.95328	14.6529	1.50555e-44	1.0993e-42	90.2844
COL6A5	1.86478	-3.66548	15.1606	2.69596e-47	2.14876e-45	96.5701
JCHAIN	1.86401	5.90815	12.4757	1.65426e-33	8.89067e-32	65.0421
LINC00426	1.86075	-0.659373	25.1484	1.18885e-110	1.00233e-107	241.756
IGKV1D-39	1.86012	-4.14524	12.7043	1.31549e-34	7.36331e-33	67.5539
TRDC	1.85866	0.176968	23.1382	7.54089e-97	3.08257e-94	210.11
VN1R53P	-1.8531	-0.985148	-8.26816	3.8827e-16	9.27842e-15	25.4757
CCR7	1.85281	1.93707	20.1427	4.53299e-77	9.02567e-75	164.77
NLRP7	1.84812	-3.05346	15.1229	4.33314e-47	3.44347e-45	96.0985
IL2RB	1.84275	3.7038	24.3679	2.99013e-105	1.94391e-102	229.373
KIR3DL2	1.83847	-4.73099	19.3356	6.02401e-72	1.02217e-69	153.028
AL365361.1	1.83845	0.730126	22.0209	2.40506e-89	6.52134e-87	192.908
IL22RA2	1.8378	-2.74255	12.1876	3.83083e-32	1.93728e-30	61.9253
KLRC1	1.83545	-2.1127	19.4217	1.72916e-72	2.97146e-70	154.271
IGKV1D-12	1.83426	-3.89978	13.3875	5.59114e-38	3.44005e-36	75.2593
ZBP1	1.8339	1.19052	20.1231	6.04871e-77	1.19993e-74	164.483
TRGV2	1.82972	-4.31082	20.2817	5.81193e-78	1.20618e-75	166.815
IGKV2-28	1.82727	-4.11522	12.1232	7.67138e-32	3.85778e-30	61.2366
PRKCQ	1.82351	0.605769	22.8142	1.1668e-94	4.16948e-92	205.09
SAMD3	1.82243	-0.144069	24.332	5.28195e-105	3.39296e-102	228.807
BEND4	1.82077	-3.77061	15.4787	4.77244e-49	4.01115e-47	100.58
IGHJ2	1.81999	-3.40552	13.4692	2.16501e-38	1.34743e-36	76.2012
PRKCB	1.81715	2.44156	22.733	4.11364e-94	1.39603e-91	203.836
MAPT-IT1	-1.81601	-2.14667	-10.1438	3.54877e-23	1.30441e-21	41.4738
CLEC4E	1.81397	-0.088791	18.5673	3.63973e-67	5.04874e-65	142.073
IGLV3-12	1.81356	-3.77114	13.8575	2.26543e-40	1.47278e-38	80.7291
IGKV1-33	1.81298	-4.07588	12.8052	4.26106e-35	2.42534e-33	68.6725
HLA-DOB	1.8127	1.19749	21.344	7.20154e-85	1.73477e-82	182.646
KCNJ3	-1.81239	0.880532	-6.44602	1.71405e-10	2.23618e-09	12.7255
LINC00996	1.81054	-1.74168	20.5638	8.8156e-80	1.90272e-77	170.984
CCL8	1.80863	1.15566	18.5248	6.64909e-67	9.17592e-65	141.473
IGKV1OR2-108	1.80859	-1.75495	12.4862	1.47342e-33	7.95041e-32	65.157
LINC01857	1.80732	-1.75774	19.6301	8.35292e-74	1.48262e-71	157.286
KLHDC7B	1.79953	2.27889	15.0957	6.10343e-47	4.81484e-45	95.758
FAM172BP	1.79837	-4.47736	19.6937	3.30462e-74	5.98368e-72	158.209
KCNA3	1.79671	-0.60073	19.3744	3.43687e-72	5.88731e-70	153.587
MARCO	1.79587	0.28122	11.5605	2.95137e-29	1.35189e-27	55.3353
CRTAM	1.79383	-0.00817272	24.5283	2.34118e-106	1.64062e-103	231.91
MAPT-AS1	-1.79296	-2.32443	-9.34613	4.89433e-20	1.55166e-18	34.3295
TRBV5-5	1.79231	-4.74829	20.2037	1.8403e-77	3.73312e-75	165.667
LINC02416	1.79162	-4.67178	19.2861	1.23203e-71	2.071e-69	152.316
CYP2B7P	-1.789	3.62138	-6.95852	5.89135e-12	9.27879e-11	16.0208
IGLJ2	1.78888	-4.67505	16.1299	1.05055e-52	9.74e-51	108.952
AC243829.4	1.78766	-4.63843	19.3054	9.33072e-72	1.57336e-69	152.593
IL7R	1.78667	3.84715	18.3438	8.58239e-66	1.16064e-63	138.928
AC008268.1	-1.78269	0.943267	-7.85642	9.34817e-15	1.98668e-13	22.346
IGKV1D-43	1.78088	-3.60195	12.1089	8.94788e-32	4.49134e-30	61.084
IGHD	1.7807	0.573503	9.83296	6.2899e-22	2.19107e-20	38.6313
IGLC6	1.77964	-3.57543	13.9496	7.57712e-41	5.01661e-39	81.8169
CLNK	1.77673	-1.66852	20.5421	1.21654e-79	2.6049e-77	170.663
AC244205.1	1.77598	-4.20817	14.8392	1.50406e-45	1.13825e-43	92.5734
IGHV3OR16-13	1.77539	-3.61485	13.4218	3.75546e-38	2.31854e-36	75.6544
AC015911.8	1.77526	-2.51445	20.2745	6.4674e-78	1.33707e-75	166.708
LINC01934	1.77317	-3.05107	20.422	7.26184e-79	1.53063e-76	168.885
GBP4	1.7718	5.17255	25.7461	8.11264e-115	8.58333e-112	251.308
IGHV3OR16-9	1.7714	-3.72239	13.7321	9.97029e-40	6.39699e-38	79.2575
TRAV39	1.77082	-4.21595	19.7925	7.78652e-75	1.44382e-72	159.648
SLFN12L	1.76137	-0.0216594	23.7979	2.44136e-101	1.2915e-98	220.404
RN7SL314P	-1.76044	-2.05392	-8.59138	2.89968e-17	7.58428e-16	28.0314
CCR5	1.75857	3.12589	27.1299	1.50174e-124	3.37636e-121	273.623
CCR4	1.75225	1.21665	18.7222	4.03209e-68	5.78636e-66	144.262
CHRM3-AS2	1.74837	-3.27873	15.899	2.13319e-51	1.90256e-49	105.958
IGKV1D-17	1.74822	-3.27272	10.8078	6.00708e-26	2.47243e-24	47.7886
S1PR4	1.74727	0.368715	20.7639	4.44732e-81	1.00407e-78	173.957
IGHV3-72	1.74659	-0.0744857	11.2094	1.0832e-27	4.7365e-26	51.7655
BCL11B	1.74565	1.9832	19.0279	5.09079e-70	8.07924e-68	148.613
ANTXRLP1	1.74355	-4.30705	18.5845	2.85468e-67	3.98025e-65	142.314
CD6	1.7415	2.815	24.4027	1.71951e-105	1.15979e-102	229.924
ICAM3	1.73879	0.175017	21.5014	6.63059e-86	1.65639e-83	185.021
GTSF1L	1.73548	-5.09472	20.7077	1.03028e-80	2.28778e-78	173.121
APOBEC3A	1.73544	-0.942556	14.8094	2.17574e-45	1.63511e-43	92.2066
USP30-AS1	1.7337	-1.2375	22.785	1.83657e-94	6.31207e-92	204.639
CR1L	1.72866	-3.39888	18.3102	1.37681e-65	1.84804e-63	138.458
LINC00944	1.72831	-2.74464	18.1084	2.34093e-64	3.01467e-62	135.639
C16orf54	1.72824	1.31364	23.8495	1.08216e-101	5.83925e-99	221.214
TBC1D27P	1.72223	-3.26032	14.6726	1.18221e-44	8.65549e-43	90.5247
IGHV3-35	1.72074	-3.42117	13.5087	1.36744e-38	8.53998e-37	76.6575
IL21R	1.71983	1.78061	23.9876	1.22677e-102	7.04208e-100	223.382
NPFFR1	1.71982	-2.06985	15.2698	6.78934e-48	5.46785e-46	97.9407
IGHV1-12	1.71754	-3.71582	12.7937	4.84338e-35	2.7481e-33	68.5454
CLEC10A	1.71653	0.997468	14.6488	1.58524e-44	1.15436e-42	90.2332
LAIR2	1.716	-2.78206	16.7373	3.36582e-56	3.47259e-54	116.953
IGKV1OR2-6	1.7137	-3.67971	12.5579	6.68292e-34	3.63879e-32	65.9413
FPR2	1.71264	-2.38442	15.695	2.98257e-50	2.57087e-48	103.336
CASP1P2	1.71252	-3.34675	16.265	1.78244e-53	1.69329e-51	110.716
GBP1	1.71231	5.74408	25.4106	1.78115e-112	1.7798e-109	245.939
LINC02325	1.7114	-4.52586	19.5584	2.37373e-73	4.14512e-71	156.247
TRBV10-2	1.71037	-4.79408	17.8433	9.42638e-63	1.1774e-60	131.962
IGHV3OR16-8	1.70728	-3.82985	13.3582	7.84563e-38	4.78894e-36	74.923
AC034238.1	1.70339	-4.3317	18.7539	2.5662e-68	3.73233e-66	144.712
IGKV2D-30	1.70248	-4.30309	12.0059	2.7023e-31	1.33529e-29	59.9879
TNFSF14	1.70072	0.270608	22.3827	9.24655e-92	2.803e-89	198.444
XXYLT1-AS2	1.69954	-4.09665	19.1761	6.03183e-71	9.86277e-69	150.735
CD52	1.69727	3.73199	20.5132	1.87074e-79	3.98985e-77	170.235
AC055748.1	1.69609	-4.58012	17.5397	6.25873e-61	7.43865e-59	127.788
PLAC8	1.69142	0.435005	19.5597	2.33014e-73	4.08221e-71	156.265
TMIGD2	1.69119	-2.74227	17.2273	4.50296e-59	5.09382e-57	123.534
AC243960.1	1.69062	-1.07362	21.834	4.192e-88	1.09273e-85	190.062
CST7	1.69057	2.03009	23.6572	2.23016e-100	1.10401e-97	218.201
SPOCK2	1.68867	4.40906	22.7215	4.91486e-94	1.65751e-91	203.659
IGKV2OR22-4	1.68773	-3.53075	12.3344	7.77765e-33	4.05482e-31	63.5066
LINC02362	1.68632	-1.58819	16.129	1.06199e-52	9.82915e-51	108.941
DAZL	1.68385	-4.62467	14.9624	3.2399e-46	2.49746e-44	94.099
AC004585.1	1.68118	-0.788516	21.1466	1.42006e-83	3.33153e-81	179.678
AL021395.1	-1.68052	-1.47248	-8.10987	1.34112e-15	3.05468e-14	24.2557
PNOC	1.68014	-1.56476	15.3243	3.40328e-48	2.77399e-46	98.6271
IGLV10-54	1.67929	-1.04526	9.3903	3.32217e-20	1.06576e-18	34.7121
GPR55	1.67918	-1.2828	16.8408	8.39595e-57	8.90053e-55	118.334
ABCC8	-1.67749	1.63022	-8.8749	2.7788e-18	7.87919e-17	30.3434
ADGRG5	1.67069	0.504223	19.0623	3.10338e-70	4.9543e-68	149.105
LINC02397	1.66835	-3.29078	14.5663	4.36742e-44	3.13379e-42	89.2263
AC096734.1	1.66699	-5.57595	19.8982	1.65434e-75	3.11033e-73	161.19
PTPN7	1.66579	2.85801	27.4442	8.93522e-127	2.41068e-123	278.726
KCNJ10	1.65792	-0.501049	20.7491	5.54539e-81	1.24159e-78	173.738
AC093866.1	-1.65776	-1.60795	-9.45282	1.91447e-20	6.22682e-19	35.2564
GVINP1	1.65279	1.77515	21.3772	4.36042e-85	1.05984e-82	183.146
IGHV3-52	1.65232	-3.85427	13.2356	3.22162e-37	1.9423e-35	73.5207
FABP7	1.65216	-1.37991	6.93712	6.81242e-12	1.06271e-10	15.8786
FCN1	1.65184	0.847457	16.1603	7.04986e-53	6.62724e-51	109.349
IGHV3OR15-7	1.65144	-3.85178	12.9244	1.11449e-35	6.48025e-34	70.0034
AC103702.2	1.65047	-3.86225	12.3541	6.272e-33	3.28574e-31	63.7201
CALHM6	1.64964	2.18591	23.3176	4.58058e-98	1.96161e-95	212.899
S100A8	1.64732	2.1127	9.55472	7.74757e-21	2.56788e-19	36.15
TRBJ2-7	1.64601	-4.92771	18.8705	4.8517e-69	7.33314e-67	146.369
SNX20	1.64455	2.62424	26.9423	3.17951e-123	5.91598e-120	270.583
CCL7	1.64338	-3.13304	10.18	2.52648e-23	9.36952e-22	41.8098
PTPRC	1.64234	5.24631	22.203	1.47019e-90	4.26507e-88	195.69
IGHV3-41	1.64232	-3.90861	13.2992	1.55024e-37	9.39878e-36	74.2469
IGHA1	1.64059	7.79828	10.5905	5.02611e-25	1.99268e-23	45.6857
TOX	1.63865	1.18375	19.6528	6.00277e-74	1.06899e-71	157.615
IGHV1OR21-1	1.63822	-4.3356	13.5423	9.23792e-39	5.7827e-37	77.0469
IGLVI-70	1.6382	-4.22764	11.1356	2.28573e-27	9.85895e-26	51.0258
TRG-AS1	1.63772	0.0748943	25.3897	2.4931e-112	2.40223e-109	245.604
AC009133.3	1.63693	-3.85133	16.704	5.25702e-56	5.39285e-54	116.51
IGLV1-41	1.63664	-3.40706	10.2162	1.79757e-23	6.69394e-22	42.1465
ESR1	-1.63611	7.51257	-8.9393	1.6167e-18	4.665e-17	30.8777
WNT10A	1.63594	-0.146382	17.0156	7.96442e-58	8.66436e-56	120.677
IGKV1-13	1.63516	-4.71529	12.817	3.72916e-35	2.12708e-33	68.8048
FUT7	1.63167	-1.24573	18.7744	1.91602e-68	2.83251e-66	145.002
GPR25	1.63029	-4.27332	15.3762	1.76155e-48	1.45116e-46	99.2817
CD48	1.62847	3.52308	24.2033	4.05215e-104	2.48466e-101	226.778
GFI1	1.62793	0.251663	24.0899	2.43647e-103	1.44472e-100	224.991
EEF1A2	-1.62692	4.7296	-8.89538	2.33985e-18	6.65907e-17	30.513
PGR	-1.62485	4.72089	-8.08258	1.65708e-15	3.74274e-14	24.0475
KLRK1	1.62466	-2.42916	17.0213	7.36889e-58	8.04894e-56	120.754
GPR18	1.6241	-0.649064	20.0797	1.14754e-76	2.25986e-74	163.846
IGKV6D-21	1.62317	-3.15909	9.88271	3.9896e-22	1.40244e-20	39.0813
SYTL5	-1.62242	1.9567	-9.28445	8.38703e-20	2.61744e-18	33.7977
KIR2DL3	1.62066	-4.93062	16.8904	4.30847e-57	4.60358e-55	118.998
TREML2	1.61869	-2.50584	16.397	3.1193e-54	3.04917e-52	112.449
IGHV5-78	1.61807	-3.4052	12.1142	8.45531e-32	4.24804e-30	61.1401
SP140	1.61784	1.73184	25.1785	7.34502e-111	6.29095e-108	242.235
BCL2A1	1.61764	1.29275	18.8657	5.20083e-69	7.83887e-67	146.3
BATF2	1.61721	2.09535	17.2778	2.26376e-59	2.59894e-57	124.218
PRKCQ-AS1	1.61562	-0.556628	16.4242	2.17764e-54	2.13255e-52	112.806
PRAME	1.61402	0.259865	6.08488	1.60654e-09	1.83932e-08	10.5439
SLC12A3	1.61063	-2.32034	15.7396	1.67758e-50	1.45766e-48	103.908
IGHV1-45	1.61059	-2.78821	10.5661	6.36152e-25	2.5129e-23	45.4525
TESPA1	1.60853	1.11746	20.2624	7.72733e-78	1.59145e-75	166.531
AC136428.1	1.60626	-3.989	12.2558	1.82993e-32	9.41286e-31	62.658
PPIAP45	1.60558	-4.90603	17.0402	5.70523e-58	6.25708e-56	121.009
LINC01016	-1.60458	-0.710672	-7.57313	7.68885e-14	1.50265e-12	20.2756
TNRC18P1	-1.60323	1.89625	-8.62206	2.25684e-17	5.96946e-16	28.2784
IGKV2D-24	1.59986	-3.5214	11.516	4.68139e-29	2.13167e-27	54.8782
IGLV2-34	1.59971	-4.0339	12.4926	1.37413e-33	7.42211e-32	65.2262
TLR8	1.59908	0.978177	19.9361	9.49189e-76	1.79081e-73	161.743
AC008663.3	-1.59704	-2.15006	-9.10964	3.79767e-19	1.14161e-17	32.3069
AC134879.2	1.59613	-3.90796	12.1954	3.52026e-32	1.78189e-30	62.0091
SELL	1.59174	3.41126	18.7624	2.27074e-68	3.32954e-66	144.833
SLAMF8	1.58919	3.58252	24.0815	2.78368e-103	1.63266e-100	224.859
JAKMIP1	1.58908	0.0398381	15.5942	1.08903e-49	9.34228e-48	102.049
LINC02224	-1.589	-2.34069	-6.78444	1.8988e-11	2.80474e-10	14.8755
FCRL6	1.58733	-0.322608	21.7412	1.72881e-87	4.46339e-85	188.651
AC034105.1	1.58718	-4.4461	12.7277	1.01315e-34	5.70057e-33	67.8131
CD244	1.58472	-0.775987	22.8222	1.03064e-94	3.7075e-92	205.214
MIR3142HG	1.58187	-0.611822	18.9786	1.03164e-69	1.62293e-67	147.91
IL12RB1	1.57998	1.4503	26.1742	8.13377e-118	1.07046e-114	258.184
AC103563.3	1.57787	-4.36689	12.7394	8.89882e-35	5.02797e-33	67.9418
S100A7	1.57694	-1.18258	5.49627	4.81801e-08	4.39815e-07	7.24116
LINC02084	1.57662	-2.10584	18.935	1.9291e-69	2.97407e-67	147.287
CLEC12A	1.57616	-0.244145	18.3055	1.47182e-65	1.97067e-63	138.391
PTPRT	-1.57611	3.89239	-8.16793	8.53147e-16	1.97915e-14	24.7008
PLPPR3	-1.57486	1.1763	-8.80886	4.82585e-18	1.34551e-16	29.7991
KIR3DL1	1.5738	-4.77882	15.8748	2.91956e-51	2.59961e-49	105.646
GPR15	1.57297	-3.5502	12.0713	1.33998e-31	6.68246e-30	60.6835
TRBV21-1	1.57199	-5.2179	18.5587	4.11731e-67	5.69657e-65	141.95
LINC00943	1.56893	-4.13389	16.3904	3.40614e-54	3.31157e-52	112.362
LINC02812	1.56887	-4.11649	16.7999	1.45514e-56	1.53356e-54	117.787
IGKV1D-27	1.56795	-4.13967	10.7868	7.38837e-26	3.02022e-24	47.5837
HNRNPA1P70	1.56757	-4.75946	16.6918	6.18783e-56	6.32366e-54	116.348
TRBV7-4	1.56721	-5.0881	18.0684	4.09362e-64	5.25923e-62	135.083
BANK1	1.56655	0.620995	15.467	5.53989e-49	4.64894e-47	100.432
LINC02099	1.56532	-2.99135	15.1929	1.79433e-47	1.43438e-45	96.9747
APOBEC3H	1.56473	-0.851925	22.0554	1.41753e-89	3.92249e-87	193.434
IGHV3-19	1.56363	-3.89164	12.3376	7.5097e-33	3.92271e-31	63.5414
AL162414.1	1.55787	-5.59417	19.6645	5.05919e-74	9.06939e-72	157.785
BMPR1B	-1.55634	4.59329	-7.38676	2.96451e-13	5.46318e-12	18.9509
CYP2A6	-1.55581	-1.09059	-7.38438	3.0153e-13	5.5511e-12	18.9342
PRAMENP	1.55458	-4.42408	12.577	5.40938e-34	2.95131e-32	66.1511
AC007991.4	1.55416	-5.43153	17.6191	2.099e-61	2.53378e-59	128.875
CLEC17A	1.55373	-2.40138	12.5508	7.23335e-34	3.9266e-32	65.8628
AC026369.3	1.55363	-3.80864	14.5842	3.50536e-44	2.52194e-42	89.4447
RAD17P1	-1.55304	-1.85918	-8.83337	3.93356e-18	1.10778e-16	30.0007
E2F3P1	1.55259	-4.3964	16.7873	1.72143e-56	1.80012e-54	117.62
AC007384.1	1.55157	-2.72804	16.3406	6.57164e-54	6.33213e-52	111.708
KIR2DS4	1.54961	-4.66941	14.039	2.60607e-41	1.75338e-39	82.8769
AC142381.1	1.54926	-3.85743	12.4187	3.09504e-33	1.64052e-31	64.4207
LINC01087	-1.54866	0.651421	-6.53384	9.77681e-11	1.31689e-09	13.2737
ABCD2	1.54831	-0.266834	17.261	2.84522e-59	3.25265e-57	123.991
AC007991.2	1.54609	-5.62437	18.1513	1.28305e-64	1.66423e-62	136.237
C11orf21	1.54375	-0.586222	18.8124	1.11266e-68	1.66311e-66	145.543
MS4A8	-1.54372	-2.15146	-7.96001	4.25453e-15	9.30187e-14	23.12
KLRD1	1.54163	1.09966	20.8435	1.35076e-81	3.06243e-79	175.143
IGHV3-47	1.5415	-3.67689	12.5052	1.19526e-33	6.46892e-32	65.3645
GATA3-AS1	-1.54114	1.75265	-8.87218	2.84285e-18	8.0566e-17	30.321
TRAV1-1	1.54105	-4.4191	16.4964	8.35606e-55	8.3189e-53	113.759
HOXB13	1.54052	-1.65634	5.81069	8.13779e-09	8.39111e-08	8.96609
ACY3	1.54042	-1.20714	11.8662	1.19458e-30	5.7552e-29	58.5143
P2RX5	1.53935	-0.551547	14.1584	6.21927e-42	4.24792e-40	84.3001
MRPS30-DT	-1.5385	2.23957	-8.51109	5.56797e-17	1.42796e-15	27.3885
MYH6	1.53424	-5.06365	15.1651	2.54691e-47	2.03297e-45	96.6266
MAPT	-1.53362	5.90868	-10.8382	4.45059e-26	1.84588e-24	48.0855
KCNC2	-1.53331	-2.7436	-5.95452	3.50339e-09	3.81128e-08	9.78524
AC092667.1	-1.53143	-0.79602	-9.51142	1.13907e-20	3.73862e-19	35.7693
SH2D2A	1.53106	1.58066	19.6848	3.76022e-74	6.76325e-72	158.081
LINC01727	1.53063	-5.0648	17.3845	5.26871e-60	6.14026e-58	125.669
LINC00582	1.52881	-4.01889	14.3923	3.66478e-43	2.58832e-41	87.1129
TPSG1	-1.52734	-0.783368	-8.13431	1.10897e-15	2.54633e-14	24.4427
CR1	1.52698	-0.365716	14.1806	4.75794e-42	3.26634e-40	84.5661
PHGR1	-1.52568	-2.47638	-7.48315	1.48052e-13	2.80996e-12	19.6323
LGALS2	1.52535	0.332539	18.1513	1.28293e-64	1.66423e-62	136.237
SIRPG-AS1	1.52398	-4.81211	15.8381	4.69646e-51	4.15436e-49	105.174
IGKV1OR22-1	1.52329	-4.31711	12.0898	1.09897e-31	5.49577e-30	60.8801
AC083949.1	1.52296	-3.77426	17.032	6.37412e-58	6.9765e-56	120.898
IGLV4-3	1.5223	-4.54921	11.6263	1.48691e-29	6.88098e-28	56.0148
LINC02422	1.52034	-4.56693	14.2687	1.64157e-42	1.13853e-40	85.6232
FAM135B	-1.52033	-1.1866	-9.54751	8.26199e-21	2.72833e-19	36.0865
HLA-DPA3	1.51969	-4.15214	14.7719	3.46436e-45	2.57839e-43	91.7443
TRAV30	1.51626	-4.65006	16.4769	1.08355e-54	1.07083e-52	113.501
IL9R	1.51612	-1.7272	17.485	1.32848e-60	1.56857e-58	127.039
HORMAD1	1.51587	-2.63786	7.78352	1.61806e-14	3.3671e-13	21.8067
SCUBE2	-1.51286	6.63207	-8.7672	6.82387e-18	1.88342e-16	29.4575
STAP1	1.51162	-0.516585	17.4799	1.42449e-60	1.6746e-58	126.97
CD79B	1.51115	1.65672	15.8601	3.53117e-51	3.13902e-49	105.457
CT62	-1.50912	1.18918	-8.58013	3.17827e-17	8.29286e-16	27.941
IGF2BP3	1.50772	-2.44684	11.3251	3.33503e-28	1.49216e-26	52.9326
SLCO5A1	1.50551	-0.419323	16.3879	3.52055e-54	3.41051e-52	112.329
SERPINA6	-1.50502	-1.24082	-5.41262	7.61937e-08	6.72447e-07	6.7975
AC104699.1	1.50153	-3.57367	15.105	5.42846e-47	4.28864e-45	95.8745
LINC02605	1.49913	-3.44096	14.5282	6.9717e-44	4.98259e-42	88.7616
IL4I1	1.49753	2.87885	18.1972	6.74281e-65	8.85243e-63	136.877
CD1E	1.49726	0.0293683	12.6049	3.97098e-34	2.17533e-32	66.4577
LINC02384	1.49426	-1.58777	19.2243	3.01228e-71	4.98588e-69	151.427
LINC00158	1.49393	-4.45898	16.0376	3.50828e-52	3.19769e-50	107.753
U62317.1	1.49128	-0.0799393	14.2007	3.73173e-42	2.5651e-40	84.8075
VPREB3	1.49127	-1.43743	13.6087	4.25456e-39	2.6882e-37	77.8167
FOXP3	1.49006	2.24089	24.7856	3.90134e-108	2.92378e-105	235.987
ERBB4	-1.48834	4.21228	-8.41517	1.2056e-16	3.00148e-15	26.6274
CCL4	1.48665	2.27666	21.9038	1.44343e-88	3.79932e-86	191.123
IGHG4	1.48514	5.32443	9.86872	4.53553e-22	1.59043e-20	38.9545
IGLV5-48	1.48456	-4.48708	12.2116	2.95551e-32	1.50025e-30	62.1825
IGKV1D-33	1.48332	-4.99146	11.9412	5.38372e-31	2.63134e-29	59.3045
SYT9	-1.48135	1.02767	-7.14317	1.65481e-12	2.79124e-11	17.2647
NPY1R	-1.48091	4.38287	-7.06947	2.75657e-12	4.51416e-11	16.7646
HLA-DQA1	1.48037	6.72498	21.4431	1.6048e-85	3.93606e-83	184.141
TRGC1	1.47892	-0.868843	11.7099	6.20523e-30	2.91408e-28	56.881
CCL17	1.47888	-1.11404	13.8738	1.86578e-40	1.22031e-38	80.9219
U62317.4	1.4787	-3.35021	13.6319	3.23882e-39	2.06089e-37	78.0876
GRIA2	-1.47484	-0.545593	-6.11868	1.30932e-09	1.52197e-08	10.7431
CSAG3	1.47401	-5.01817	9.95874	1.98268e-22	7.085e-21	39.7726
IL2	1.47025	-4.73514	16.8259	1.02586e-56	1.08326e-54	118.135
CASP5	1.4694	-3.07239	15.8464	4.21854e-51	3.73774e-49	105.281
KLRB1	1.46693	0.699859	19.7781	9.61428e-75	1.77057e-72	159.438
TRBV23-1	1.466	-5.03264	15.9199	1.62454e-51	1.4513e-49	106.229
AC093583.1	1.46397	-4.25444	15.5904	1.14351e-49	9.79409e-48	102
IGHV3-63	1.46067	-3.63359	11.8399	1.57779e-30	7.56094e-29	58.2385
PARP15	1.45974	0.807119	19.4966	5.83632e-73	1.01588e-70	155.351
BCL11A	1.45967	1.32564	10.0882	5.96772e-23	2.17576e-21	40.9598
AP003774.2	1.45961	-3.48522	17.6439	1.49061e-61	1.8034e-59	129.215
CD69	1.45772	1.97529	18.1263	1.82277e-64	2.35298e-62	135.888
ISL2	1.45684	-4.2345	11.0034	8.62133e-27	3.66876e-25	49.7109
TRBJ2-1	1.45558	-5.08284	17.0978	2.6171e-58	2.91167e-56	121.784
TLR10	1.45246	0.313479	16.0212	4.34804e-52	3.94976e-50	107.54
KLRC4-KLRK1	1.45143	-3.51843	15.0875	6.76585e-47	5.29867e-45	95.6556
IGHV3-38	1.45037	-3.7651	11.7135	5.97808e-30	2.80985e-28	56.918
IGKV1D-42	1.45015	-3.91219	11.1387	2.21446e-27	9.5592e-26	51.0571
TFF3	-1.4464	5.62654	-6.53688	9.58783e-11	1.29208e-09	13.2927
S100A9	1.44456	4.10226	8.56679	3.54289e-17	9.22638e-16	27.8339
PSMB9	1.44444	4.77589	21.9353	8.91916e-89	2.35916e-86	191.603
CCL21	1.44402	1.70341	8.03782	2.34167e-15	5.2234e-14	23.7073
TRBJ2-3	1.44368	-5.03399	16.5727	3.03328e-55	3.0366e-53	114.767
POTEKP	-1.44345	0.979112	-6.9539	6.07931e-12	9.55808e-11	15.99
KIR3DX1	1.44123	-4.69614	15.9441	1.18716e-51	1.06408e-49	106.541
A2ML1	1.44063	-0.0390801	8.15072	9.75817e-16	2.25018e-14	24.5686
AL390294.1	-1.43932	-2.08022	-8.53699	4.51373e-17	1.16758e-15	27.5953
IGHV3-60	1.43832	-4.13357	11.9203	6.72878e-31	3.26803e-29	59.0834
HMSD	1.43814	-3.1679	13.8577	2.25983e-40	1.47091e-38	80.7316
IGHV1-17	1.43681	-4.99289	13.0851	1.80075e-36	1.07248e-34	71.8125
RPL4P1	1.43533	-3.57282	17.7603	2.98098e-62	3.70623e-60	130.816
STAT4	1.43502	1.55193	23.4259	8.40235e-99	3.71625e-96	214.588
CAPN8	-1.43289	3.64952	-8.34733	2.07283e-16	5.05869e-15	26.0937
IGKV1OR22-5	1.43217	-4.87491	12.2171	2.78489e-32	1.41764e-30	62.2415
TPSP2	-1.43151	-0.834286	-8.04474	2.22004e-15	4.96441e-14	23.7598
IGHD3-3	1.4308	-5.55944	15.2953	4.92098e-48	3.98695e-46	98.2606
JAML	1.43064	2.6914	19.654	5.89538e-74	1.05334e-71	157.633
IGHV3OR16-6	1.43013	-4.53512	12.3288	8.26756e-33	4.30192e-31	63.4461
VGLL1	1.42854	-1.15871	6.4446	1.72958e-10	2.25317e-09	12.7167
LINC02132	1.42757	-5.08004	15.9442	1.18475e-51	1.06369e-49	106.543
TRGV4	1.42726	-3.91131	15.0916	6.42085e-47	5.0358e-45	95.7076
AMPD1	1.42516	-2.34656	10.6867	1.97058e-25	7.9174e-24	46.6125
IGHV3-62	1.42489	-4.32549	11.6703	9.39467e-30	4.38139e-28	56.4699
PSAT1	1.42354	2.14323	10.3801	3.80326e-24	1.45753e-22	43.683
AC093063.1	1.42305	-4.58465	12.6259	3.14577e-34	1.73384e-32	66.6889
MIR155HG	1.4209	-0.0460573	22.8945	3.35563e-95	1.23174e-92	206.331
TTC6	-1.42016	2.92776	-8.55138	4.01585e-17	1.04229e-15	27.7105
IKZF1	1.41939	3.80729	22.8314	8.94409e-95	3.23902e-92	205.355
RUFY4	1.41495	-0.82292	12.9933	5.10752e-36	2.99562e-34	70.7778
ETV7	1.4131	2.20764	17.688	8.1015e-62	9.91267e-60	129.822
IGHV1-14	1.4113	-4.69307	12.4374	2.5207e-33	1.34304e-31	64.6243
LINC02694	1.41122	-5.34526	17.8923	4.77166e-63	5.97388e-61	132.639
SPN	1.40987	3.29666	22.0303	2.08254e-89	5.67533e-87	193.051
PSTPIP1	1.4061	1.87061	20.5041	2.14212e-79	4.55065e-77	170.1
IGLV5-37	1.40351	-3.62409	8.76359	7.03131e-18	1.93671e-16	29.428
AC044784.1	-1.40292	-0.558569	-5.7855	9.41423e-09	9.62634e-08	8.82458
DOK2	1.40082	2.28031	19.4489	1.16648e-72	2.01093e-70	154.662
BPIFB1	-1.39873	2.12635	-6.71051	3.09675e-11	4.45594e-10	14.3971
MIXL1	1.39663	-2.2373	13.5889	5.36377e-39	3.37718e-37	77.5867
AC012236.1	1.3964	-1.6258	13.9997	4.16809e-41	2.78349e-39	82.4105
AC013264.1	1.39533	-4.33077	13.8588	2.2303e-40	1.45344e-38	80.7447
BMPR1B-DT	-1.39518	-2.80813	-6.52493	1.03532e-10	1.38863e-09	13.2177
SIRPB1	1.39496	0.205395	15.3752	1.78458e-48	1.4679e-46	99.2688
GRIK3	-1.39469	2.89879	-8.69361	1.25412e-17	3.39886e-16	28.8575
IATPR	1.39136	-5.25006	16.4952	8.49375e-55	8.4249e-53	113.743
CD226	1.39028	1.3669	23.5826	7.20037e-100	3.40811e-97	217.034
KIR2DL1	1.38903	-5.2372	14.7878	2.84483e-45	2.1261e-43	91.9401
AL121985.1	1.386	-3.95065	15.6774	3.7378e-50	3.21671e-48	103.112
FYB1	1.38508	4.43718	22.6232	2.25509e-93	7.3747e-91	202.142
AC025884.1	1.38483	-3.75351	11.2166	1.00755e-27	4.40927e-26	51.8372
CD70	1.38315	-1.13236	14.8773	9.35791e-46	7.12191e-44	93.045
AC246787.2	1.38304	-5.28091	14.2169	3.06922e-42	2.1151e-40	85.0016
SLC25A24P1	-1.3827	-1.47954	-5.88628	5.23785e-09	5.55701e-08	9.39421
RTP5	1.3823	-4.69931	14.0984	1.27854e-41	8.6778e-40	83.5843
TMEM161BP1	-1.38151	-3.2978	-8.6678	1.55092e-17	4.16143e-16	28.6481
UTS2	1.38102	-3.24635	12.4134	3.27767e-33	1.73392e-31	64.3638
AC011997.1	1.3801	-4.88479	14.2629	1.76198e-42	1.22047e-40	85.5529
GRAP2	1.37813	1.45641	20.5577	9.65529e-80	2.07566e-77	170.893
ITGB7	1.376	1.3812	19.9521	7.50678e-76	1.4313e-73	161.976
HLA-DQA2	1.37306	3.82323	11.0639	4.70439e-27	2.01624e-25	50.3108
LINC00504	-1.37273	2.54083	-8.34951	2.03703e-16	4.98034e-15	26.1109
RARRES1	1.3725	4.07159	11.6884	7.77192e-30	3.63087e-28	56.6579
TAP1	1.37169	6.72143	22.6911	7.87785e-94	2.64025e-91	203.189
TRBV7-7	1.37112	-5.45465	17.0621	4.24373e-58	4.69236e-56	121.303
CARMIL2	1.37095	1.49662	14.796	2.5697e-45	1.92314e-43	92.0412
LINC02747	-1.36827	-0.606736	-6.73891	2.56769e-11	3.72746e-10	14.5803
SPIC	1.36756	-5.31423	15.0683	8.6008e-47	6.72595e-45	95.4171
STC2	-1.36753	7.48841	-9.6455	3.43717e-21	1.16353e-19	36.953
IGKV2-26	1.36738	-4.96785	11.5472	3.38777e-29	1.54653e-27	55.1987
TRH	-1.36562	-1.56006	-6.79227	1.80238e-11	2.6689e-10	14.9264
JAK3	1.36387	3.47654	22.1726	2.34569e-90	6.7325e-88	195.225
PATL2	1.36323	-0.0745394	20.0576	1.58957e-76	3.11897e-74	163.521
AL356311.1	-1.36302	-2.4949	-8.02629	2.55912e-15	5.68027e-14	23.62
PLEK	1.36244	4.47608	22.9173	2.35235e-95	8.81462e-93	206.685
IGLV2-5	1.36131	-4.55862	12.2344	2.30732e-32	1.18234e-30	62.4281
GP2	-1.36103	1.96754	-5.47835	5.31789e-08	4.82184e-07	7.14557
RIMS4	-1.35676	2.48148	-6.99171	4.69904e-12	7.4663e-11	16.2422
IGLV1-50	1.35533	-3.39383	11.4092	1.40873e-28	6.35033e-27	53.7865
CLSTN2	-1.35514	6.11736	-8.84785	3.48509e-18	9.84596e-17	30.1201
INSYN2A	-1.3546	1.15602	-8.56379	3.6306e-17	9.45024e-16	27.8098
AC004687.1	1.35411	-0.695863	14.6009	2.85495e-44	2.06225e-42	89.6486
MAP4K1	1.35218	2.67528	22.8738	4.62929e-95	1.68778e-92	206.011
FCAMR	1.3517	-4.12316	9.94775	2.19409e-22	7.83526e-21	39.6724
TRBV12-5	1.35034	-5.4116	15.9608	9.54538e-52	8.58432e-50	106.758
DPY19L2P4	-1.35027	-1.93101	-7.55774	8.60452e-14	1.67554e-12	20.1651
SLC26A9	1.35019	-3.01896	8.96644	1.28546e-18	3.73116e-17	31.1039
GBP6	1.34746	-1.4794	13.5432	9.14738e-39	5.73268e-37	77.0567
TNFRSF8	1.34711	0.0338473	18.7918	1.49487e-68	2.22823e-66	145.249
CD1A	1.34644	-1.42698	8.75162	7.76486e-18	2.13007e-16	29.3301
AC093010.2	1.34603	-4.97627	15.5801	1.30407e-49	1.11163e-47	101.869
CSAG1	1.34328	-4.40782	7.70668	2.87116e-14	5.84182e-13	21.2431
AFF3	-1.34274	5.83177	-8.8549	3.28544e-18	9.29624e-17	30.1783
TMEM150B	1.34219	-0.396565	17.7499	3.44175e-62	4.26928e-60	130.673
PNMA3	1.34215	-1.63096	10.0332	9.95366e-23	3.57821e-21	40.4539
CDHR1	1.34148	-1.27058	11.739	4.57046e-30	2.15763e-28	57.1841
INSL3	1.34135	-3.14713	14.1767	4.98435e-42	3.41741e-40	84.52
CHIT1	1.34119	1.52118	8.76941	6.6999e-18	1.8511e-16	29.4756
TRGV3	1.34093	-3.73742	14.142	7.56694e-42	5.16188e-40	84.1053
CYTIP	1.34021	3.17084	19.0119	6.40368e-70	1.0133e-67	148.384
NCF1	1.34005	1.11586	19.6871	3.6351e-74	6.56009e-72	158.114
COL19A1	1.33998	-4.15778	10.1708	2.75504e-23	1.01961e-21	41.7242
ECEL1	1.3392	-0.577865	10.7528	1.03194e-25	4.1961e-24	47.2529
TRAF3IP3	1.33887	2.70003	21.4644	1.16171e-85	2.8887e-83	184.462
DNAH8	1.33669	-2.76078	12.734	9.45225e-35	5.32951e-33	67.8819
OSTN-AS1	1.33662	-5.26494	14.7827	3.03136e-45	2.26237e-43	91.877
AC079089.1	1.33653	-4.36088	11.9713	3.9092e-31	1.91935e-29	59.6218
VNN2	1.33625	0.477145	17.6954	7.321e-62	8.99849e-60	129.923
NCF1C	1.33622	0.24053	17.839	1.00032e-62	1.24656e-60	131.903
AL365181.2	-1.3358	-0.0151089	-7.77794	1.68723e-14	3.50699e-13	21.7655
IGHJ1	1.33571	-4.81133	11.6358	1.34691e-29	6.24381e-28	56.1128
PTGDS	1.33409	3.37718	11.7621	3.5862e-30	1.70192e-28	57.4245
TMPRSS6	-1.33257	1.28583	-8.58716	3.00116e-17	7.83831e-16	27.9975
TRBV7-3	1.32841	-3.02414	14.1668	5.6201e-42	3.84841e-40	84.4007
CFAP46	-1.32834	-0.643029	-8.25597	4.27483e-16	1.01749e-14	25.381
HLA-DQB1	1.32821	6.64536	18.6302	1.49232e-67	2.11349e-65	142.96
CYP2A7	-1.3275	-3.04139	-6.62461	5.43416e-11	7.54753e-10	13.8474
PDCD1LG2	1.32725	1.75798	22.519	1.12895e-92	3.62601e-90	200.538
WNK4	-1.3266	3.29878	-7.93086	5.31424e-15	1.15532e-13	22.9013
AC037198.2	-1.32604	0.819136	-7.63715	4.80395e-14	9.58285e-13	20.7375
BIRC3	1.32503	4.62313	17.2153	5.3035e-59	5.98685e-57	123.372
BCL2L14	1.32497	-0.0486564	12.6972	1.4247e-34	7.9499e-33	67.4748
IL26	1.32243	-5.61037	17.0086	8.74936e-58	9.49913e-56	120.583
AC120498.4	-1.32107	-0.722048	-7.95851	4.30353e-15	9.4052e-14	23.1087
AGR2	-1.3194	7.53072	-6.5416	9.30062e-11	1.25463e-09	13.3224
ASB2	1.31917	0.372936	19.1706	6.52678e-71	1.06398e-68	150.657
AC083906.3	-1.31729	-2.57435	-8.92334	1.8494e-18	5.30808e-17	30.745
IGHV7-81	1.31702	-4.08478	10.2248	1.65832e-23	6.18819e-22	42.2263
AL357143.1	1.31699	-5.53601	15.4299	8.89579e-49	7.38474e-47	99.9608
RUNX3	1.31598	3.76207	18.7691	2.06451e-68	3.04368e-66	144.928
IGKV7-3	1.31485	-4.98343	11.8114	2.13303e-30	1.01855e-28	57.9396
IL1R2	1.31437	-0.714571	12.8871	1.69583e-35	9.76577e-34	69.5868
FOXB1	1.31386	-5.25061	15.3809	1.65966e-48	1.36932e-46	99.3409
NKX1-2	1.3128	-3.62096	6.79935	1.71948e-11	2.55385e-10	14.9725
IGLV2-28	1.31196	-4.02834	10.1273	4.143e-23	1.5187e-21	41.3207
CXCL1	1.3106	-1.00442	9.13713	2.99967e-19	9.10856e-18	32.5397
IGHV1OR16-1	1.30989	-5.1677	12.5848	4.96389e-34	2.71375e-32	66.2363
AC103563.1	1.30846	-4.9798	11.6961	7.17393e-30	3.36315e-28	56.7372
IGHV3-22	1.30765	-4.87651	11.9427	5.30342e-31	2.59444e-29	59.3194
LINC02576	1.30718	-3.01938	13.9741	5.65467e-41	3.76692e-39	82.1075
SASH3	1.30713	3.88218	22.5604	5.95756e-93	1.92493e-90	201.174
CD28	1.30698	1.63752	18.7514	2.65799e-68	3.85545e-66	144.677
GPR31	1.3064	-3.17804	13.7778	5.81669e-40	3.74538e-38	79.7927
AC007728.2	1.30421	-2.46964	18.4005	3.85824e-66	5.24401e-64	139.724
MMP1	1.30345	2.52261	7.48078	1.50608e-13	2.85546e-12	19.6155
CXorf65	1.29947	-2.40817	15.1148	4.80183e-47	3.79915e-45	95.9964
PTPN22	1.29943	2.00817	21.2071	5.70216e-84	1.34949e-81	180.586
IGKV1OR2-3	1.29897	-5.13975	12.0999	9.85499e-32	4.93747e-30	60.9882
TRAV34	1.29744	-5.40293	15.5141	3.03755e-49	2.55699e-47	101.029
NCF1B	1.29734	-0.471169	17.6465	1.43731e-61	1.74283e-59	129.251
LILRA4	1.2963	-0.184213	13.0837	1.82923e-36	1.08824e-34	71.7969
PLA2G7	1.29521	2.47976	15.2576	7.92621e-48	6.37393e-46	97.7868
HMGCS2	-1.29505	1.54874	-4.95332	8.43842e-07	6.23995e-06	4.47705
IL32	1.29486	4.93732	17.3167	1.32983e-59	1.53326e-57	124.748
APOBEC3G	1.29377	3.47838	22.0832	9.2511e-90	2.5999e-87	193.859
TRGV5	1.29367	-2.07558	12.9269	1.08243e-35	6.30064e-34	70.0324
SHD	1.29351	-4.42821	12.1302	7.119e-32	3.58334e-30	61.3107
IGKV2D-28	1.29281	-5.20907	10.5697	6.14709e-25	2.43175e-23	45.4865
FCRL4	1.29053	-3.75103	11.3109	3.85803e-28	1.72331e-26	52.7882
HAPLN3	1.28706	3.92868	14.9627	3.2282e-46	2.492e-44	94.1026
AC004847.1	1.28529	-0.536891	19.7407	1.6622e-74	3.03009e-72	158.893
SLFN14	1.28511	-4.55854	14.7998	2.44999e-45	1.83865e-43	92.0886
AC090152.1	1.28484	-1.28991	14.3021	1.09612e-42	7.65144e-41	86.0245
AC106738.2	-1.28221	-0.42598	-8.45948	8.44549e-17	2.13248e-15	26.978
AOAH	1.28212	2.80228	20.6708	1.78819e-80	3.95447e-78	172.572
CSF2	1.28167	-5.12142	13.2035	4.65352e-37	2.79621e-35	73.1557
F5	1.28053	0.945362	15.0465	1.13083e-46	8.81771e-45	95.1451
KLRC4	1.27988	-4.52696	13.0898	1.70682e-36	1.01766e-34	71.8657
ZC3H12D	1.27863	0.683016	20.6106	4.38548e-80	9.54179e-78	171.679
IGHV7-27	1.27667	-4.9323	11.2273	9.03809e-28	3.96816e-26	51.9449
TNFRSF13C	1.27608	0.615662	12.8442	2.74867e-35	1.57447e-33	69.1076
MEI1	1.27575	1.07475	20.0306	2.36557e-76	4.60809e-74	163.126
CREB3L3	1.27559	-4.68904	13.2321	3.35148e-37	2.01833e-35	73.4815
GABBR2	1.27454	-2.8891	6.69086	3.5239e-11	5.02478e-10	14.2708
HTRA4	1.27421	-1.10135	15.5514	1.88442e-49	1.59625e-47	101.504
BIN2	1.274	3.0928	23.965	1.75046e-102	9.83888e-100	223.028
LONRF2	-1.27361	4.15165	-9.37199	3.90177e-20	1.24504e-18	34.5533
TAGAP	1.27357	2.95935	20.881	7.69898e-82	1.76029e-79	175.703
NIBAN3	1.27298	-0.849683	12.2899	1.2626e-32	6.53824e-31	63.0261
IFNL1	1.27251	-4.27671	10.3921	3.38859e-24	1.30139e-22	43.7973
CIITA	1.27236	4.38771	19.937	9.36105e-76	1.77233e-73	161.756
DNAJC5B	1.27191	-0.487977	14.1303	8.71186e-42	5.92044e-40	83.9653
IGLJ1	1.26965	-5.47992	14.3036	1.0753e-42	7.5158e-41	86.0435
ANKRD36BP2	1.26785	0.369705	10.8785	2.98762e-26	1.24486e-24	48.4802
HLA-DRA	1.26704	9.14201	21.356	6.00688e-85	1.45348e-82	182.827
NXNL2	-1.26429	0.619368	-8.96657	1.28406e-18	3.72909e-17	31.1049
AL592164.1	1.26376	-5.68573	17.2351	4.05017e-59	4.6009e-57	123.64
TNFSF13B	1.26288	3.46096	22.9181	2.3256e-95	8.77532e-93	206.696
IGLL1	1.26254	-4.70542	11.604	1.87681e-29	8.64823e-28	55.784
PCAT18	-1.2625	-0.561787	-6.58624	6.97193e-11	9.57735e-10	13.6039
CD200R1	1.26001	0.296514	19.2428	2.30486e-71	3.85039e-69	151.693
EVI2B	1.25993	3.7938	21.7762	1.013e-87	2.62791e-85	189.184
THSD4	-1.25818	6.38611	-10.8641	3.44406e-26	1.43283e-24	48.3394
KLHL34	1.25781	-4.20714	9.60243	5.05815e-21	1.69103e-19	36.5712
TRBV11-3	1.2572	-5.47236	15.3253	3.36285e-48	2.74517e-46	98.639
AICDA	1.25693	-4.52467	11.3743	2.01541e-28	9.06244e-27	53.4316
MKRN3	1.25657	-2.0569	6.31775	3.84494e-10	4.79143e-09	11.9372
SOCS1	1.2564	1.31434	16.3402	6.61452e-54	6.36208e-52	111.702
HLA-DRB5	1.25462	6.43018	15.7441	1.58266e-50	1.3774e-48	103.966
IRF8	1.25452	3.89477	20.1525	3.9223e-77	7.86779e-75	164.914
GFRA1	-1.25331	6.5857	-6.05774	1.89204e-09	2.14121e-08	10.3846
TBC1D10C	1.25233	2.60054	18.6219	1.67778e-67	2.36374e-65	142.843
IGKV1OR2-11	1.25066	-5.33973	12.2689	1.58733e-32	8.18841e-31	62.7991
CTSS	1.25034	6.31976	22.4345	4.15837e-92	1.28955e-89	199.24
AC008033.3	1.25013	-4.81764	13.9791	5.33055e-41	3.55539e-39	82.1662
DOK7	-1.24853	1.81159	-8.24516	4.65495e-16	1.10098e-14	25.2971
LINC01055	1.24683	-3.47759	11.7792	2.99581e-30	1.42423e-28	57.6028
CD53	1.24634	5.10349	22.6583	1.30838e-93	4.30481e-91	202.684
MEP1A	1.24603	-4.13061	12.3747	5.00865e-33	2.63157e-31	63.9432
SYNPO2L	-1.24421	-1.21506	-7.48455	1.46558e-13	2.78554e-12	19.6423
DACH1	-1.24383	3.8795	-8.64549	1.8627e-17	4.96097e-16	28.4676
PIK3CD-AS1	1.24325	-3.9741	14.5823	3.59049e-44	2.57975e-42	89.4209
CORO1A	1.24227	5.27984	19.1226	1.30318e-70	2.11167e-68	149.969
ARHGAP9	1.24045	2.83103	21.0748	4.18522e-83	9.73407e-81	178.602
PCED1B-AS1	1.23827	2.21358	20.4226	7.19684e-79	1.52288e-76	168.894
CA12	-1.23819	7.86298	-8.76449	6.97921e-18	1.92357e-16	29.4353
ELOVL2-AS1	-1.23718	-2.56129	-7.01154	4.10356e-12	6.58999e-11	16.3749
TIMD4	1.23665	-1.76776	11.983	3.44994e-31	1.69695e-29	59.7458
NCCRP1	1.23648	1.10286	7.17163	1.35714e-12	2.31301e-11	17.459
ENTHD1	1.23527	-2.30274	11.5031	5.34916e-29	2.42959e-27	54.746
MMP12	1.23316	0.341206	7.4843	1.46819e-13	2.7895e-12	19.6405
TMC8	1.23257	3.42048	20.0415	2.01463e-76	3.93867e-74	163.285
HLA-DQB2	1.23106	3.48291	12.2005	3.33006e-32	1.6872e-30	62.0642
NKAIN1	-1.23082	3.75358	-7.14232	1.66455e-12	2.80679e-11	17.2589
IL10RA	1.23063	4.38782	21.1236	2.00885e-83	4.69245e-81	179.333
AC008760.2	1.22926	-0.59223	12.702	1.34963e-34	7.5388e-33	67.5285
TRBV11-1	1.2288	-5.46436	14.7173	6.80883e-45	5.01225e-43	91.0729
IGHV7-56	1.2283	-4.75077	10.6902	1.90385e-25	7.66068e-24	46.6466
HCP5	1.22807	4.99152	19.1653	7.04928e-71	1.1457e-68	150.58
IGHV3-76	1.22798	-4.92134	11.1306	2.40483e-27	1.03479e-25	50.9754
Z84484.1	1.22765	-3.82	13.6205	3.70275e-39	2.34779e-37	77.9547
NDUFB4P11	1.22753	-3.99274	7.98136	3.61335e-15	7.93863e-14	23.2806
LINC01127	1.22708	-3.90396	11.0028	8.6733e-27	3.68796e-25	49.7049
EBI3	1.22684	0.927355	16.3884	3.49569e-54	3.39252e-52	112.336
EPSTI1	1.22645	4.13632	19.7021	2.91971e-74	5.30453e-72	158.333
SLITRK6	-1.22623	3.48504	-6.24184	6.16012e-10	7.48129e-09	11.4777
PLAC9P1	-1.22615	-1.78035	-6.3563	3.02064e-10	3.81087e-09	12.1726
IGHV3OR16-10	1.22598	-4.95271	11.4822	6.63701e-29	3.00442e-27	54.5322
IGHA2	1.22591	5.2324	7.12738	1.84675e-12	3.09756e-11	17.1571
AL356750.1	1.22502	-3.59501	14.4261	2.42802e-43	1.7216e-41	87.5219
PIP	-1.22465	4.00699	-4.67019	3.38012e-06	2.24505e-05	3.14464
GREB1	-1.22419	5.74619	-9.27394	9.19063e-20	2.86492e-18	33.7074
CYBB	1.22402	5.54195	18.6939	6.02725e-68	8.60382e-66	143.862
LINC02086	1.22382	-2.65849	10.1861	2.3858e-23	8.86609e-22	41.8665
SERPINA5	-1.2237	4.30946	-7.09656	2.28636e-12	3.7797e-11	16.9479
AC092112.1	1.22238	-4.68064	11.9722	3.87176e-31	1.9027e-29	59.6314
WFDC21P	1.22179	-0.214338	11.1962	1.2385e-27	5.40683e-26	51.6328
KLRC2	1.22141	-3.69895	10.3206	6.69828e-24	2.53815e-22	43.1231
CD274	1.22136	1.92939	19.9643	6.26675e-76	1.1991e-73	162.156
AL592429.1	1.22128	-4.36235	10.2441	1.3823e-23	5.16891e-22	42.4064
HLA-DPA1	1.21719	7.82279	18.9221	2.32092e-69	3.54773e-67	147.103
SH2D1B	1.21674	-1.9737	14.7374	5.30678e-45	3.91722e-43	91.3206
AC011365.1	-1.21669	-1.55599	-8.63904	1.9638e-17	5.21993e-16	28.4155
ITGAL	1.21523	4.56056	18.368	6.10468e-66	8.27645e-64	139.267
AC104971.3	1.21296	-5.18829	13.4212	3.77955e-38	2.33075e-36	75.6481
ACE2	1.21216	-1.84312	7.66902	3.79623e-14	7.64903e-13	20.9687
ITGB2-AS1	1.2115	0.236831	15.9972	5.94305e-52	5.37154e-50	107.229
TRABD2A	1.21144	0.347126	15.9935	6.24198e-52	5.63229e-50	107.18
CHAD	-1.21016	3.13005	-6.84738	1.24741e-11	1.88277e-10	15.2865
LINC02100	1.21012	-4.53493	12.2495	1.95842e-32	1.00546e-30	62.5907
AC139720.1	1.20771	-5.33817	13.9517	7.39096e-41	4.89937e-39	81.8416
NLRC5	1.20693	5.06333	22.2014	1.50712e-90	4.34882e-88	195.665
BCAS2P2	1.20491	-4.24697	12.1694	4.66318e-32	2.356e-30	61.7303
FGFBP1	1.20491	-3.30756	6.09846	1.47997e-09	1.70599e-08	10.6238
AC097375.1	1.20459	-5.60947	13.5606	7.46659e-39	4.68476e-37	77.2583
AC109446.3	1.20447	-3.91447	12.4415	2.41032e-33	1.28644e-31	64.6687
HLA-F	1.20447	5.65658	18.2523	3.10909e-65	4.11185e-63	137.647
MAGEA3	1.2036	-4.72524	5.30848	1.33629e-07	1.1323e-06	6.25426
FGL2	1.2028	4.73752	18.2237	4.64875e-65	6.1181e-63	137.247
TFEC	1.20181	2.76289	18.9316	2.02543e-69	3.11368e-67	147.239
FSIP1	-1.20176	2.59861	-7.51944	1.13758e-13	2.19302e-12	19.891
AC106882.1	1.20165	-4.89968	12.0584	1.53889e-31	7.64614e-30	60.5463
TRBJ2-2P	1.20099	-5.39014	14.2583	1.86264e-42	1.28854e-40	85.4977
MYH7	1.20073	-4.79622	9.37043	3.95556e-20	1.26146e-18	34.5398
IGKV3D-7	1.19966	-5.52314	12.0061	2.69638e-31	1.33358e-29	59.9901
MMP7	1.19729	4.44092	7.93539	5.1339e-15	1.11702e-13	22.9352
FOXA1	-1.19702	7.33832	-7.32068	4.74998e-13	8.53493e-12	18.4884
CD80	1.19692	0.00483054	15.7176	2.22891e-50	1.9305e-48	103.626
CHST8	-1.1954	1.30044	-6.59507	6.58419e-11	9.05855e-10	13.6599
HLA-DPB2	1.19513	-0.285817	10.7905	7.1213e-26	2.91546e-24	47.6201
AC022126.1	1.19492	-4.70569	13.0305	3.35002e-36	1.97556e-34	71.1964
BTN1A1	1.19452	-3.68443	11.9307	6.02033e-31	2.93452e-29	59.1937
SFTPB	1.19313	-3.36116	10.422	2.54706e-24	9.838e-23	44.0797
FPR3	1.19283	4.52551	17.1379	1.51846e-58	1.69988e-56	122.325
LINC01358	1.19176	-5.05054	15.0934	6.28356e-47	4.94249e-45	95.7291
KCNA2	1.19081	-3.67175	11.0539	5.201e-27	2.22554e-25	50.2114
IGDCC3	-1.19032	-0.676769	-6.50058	1.21026e-10	1.60691e-09	13.0652
HCST	1.18998	1.34197	16.0888	1.79744e-52	1.65509e-50	108.418
AC007278.1	1.18974	-5.03043	13.2673	2.23703e-37	1.35171e-35	73.8828
SEL1L3	1.18961	4.674	16.9193	2.91957e-57	3.13195e-55	119.385
KLHL6	1.18937	2.85707	19.766	1.14733e-74	2.10574e-72	159.262
ACAP1	1.18755	3.06124	18.9144	2.59182e-69	3.92843e-67	146.993
LINC02568	-1.18671	2.01355	-6.42082	2.01113e-10	2.60112e-09	12.5695
AKR7A3	-1.18661	3.15733	-7.91719	5.89731e-15	1.27648e-13	22.7989
RERG-IT1	-1.18606	-2.2696	-9.10107	4.08718e-19	1.22522e-17	32.2344
HLA-DOA	1.1856	4.63818	18.2978	1.64051e-65	2.18569e-63	138.283
AL355075.5	1.18541	-4.95385	12.1421	6.25693e-32	3.15531e-30	61.4387
HSF5	1.18461	-3.74961	13.5049	1.42988e-38	8.91962e-37	76.6131
CSF2RB	1.18395	3.61714	18.4411	2.17448e-66	2.98639e-64	140.294
RGS22	-1.18361	1.05235	-7.73685	2.29366e-14	4.71481e-13	21.4638
SLC7A2	-1.18356	6.17312	-7.00862	4.1864e-12	6.71106e-11	16.3553
AL671277.1	1.18335	1.18399	8.24217	4.76589e-16	1.12445e-14	25.274
P2RY8	1.1829	2.49737	19.0892	2.10775e-70	3.39498e-68	149.49
AL592494.2	1.18233	-3.65628	9.40514	2.91559e-20	9.40361e-19	34.841
DNAJC12	-1.18196	4.25267	-8.7095	1.10012e-17	2.9905e-16	28.9866
FAM92B	1.18132	-3.02481	9.28694	8.20743e-20	2.56584e-18	33.8191
LILRB2	1.18111	2.51368	20.3516	2.06215e-78	4.32964e-76	167.846
OASL	1.17976	3.5334	12.4682	1.79736e-33	9.65014e-32	64.9598
AC124067.4	-1.17914	-0.64069	-7.62171	5.38255e-14	1.06778e-12	20.6258
IPCEF1	1.1786	1.12722	18.737	3.26192e-68	4.70614e-66	144.473
RIPOR2	1.17847	2.72165	15.7647	1.21294e-50	1.06076e-48	104.231
RNU6-813P	-1.17811	-3.48301	-6.67599	3.88499e-11	5.50934e-10	14.1754
HLA-DRB6	1.17759	3.89527	11.2476	7.35476e-28	3.24759e-26	52.149
TMEM156	1.17618	0.375674	12.9105	1.30252e-35	7.54914e-34	69.8487
HLA-DRB1	1.17496	8.25455	19.2687	1.5847e-71	2.65556e-69	152.066
C1QB	1.17428	6.51253	18.6673	8.80145e-68	1.25308e-65	143.485
CT83	1.17411	-5.20153	5.77764	9.85107e-09	1.00274e-07	8.78053
C4orf50	1.17376	-3.72632	10.228	1.60831e-23	6.00574e-22	42.2566
CARD11	1.17244	2.60642	18.6975	5.72476e-68	8.19369e-66	143.913
AC012645.3	1.16887	-2.97803	13.2953	1.62056e-37	9.8141e-36	74.2028
LDLRAD4-AS1	-1.16724	-1.87404	-8.26181	4.08228e-16	9.73811e-15	25.4264
ADAMTS19	-1.16696	-1.09658	-6.48499	1.3372e-10	1.76545e-09	12.9679
PGBD4P1	1.16691	-5.74961	16.3047	1.05528e-53	1.00782e-51	111.237
PPP1R2P1	1.16594	-4.91255	14.2874	1.30875e-42	9.10035e-41	85.8483
LRP2	-1.16578	4.52864	-5.91682	4.37722e-09	4.6947e-08	9.5687
CDCA7	1.16447	2.24136	9.90266	3.32219e-22	1.17318e-20	39.2623
IGFALS	-1.16419	0.578073	-8.02962	2.49436e-15	5.54565e-14	23.6452
CD1C	1.16412	0.128879	10.0636	7.50685e-23	2.72219e-21	40.7329
DNALI1	-1.16394	4.47972	-8.45843	8.51696e-17	2.14952e-15	26.9697
EMX1	-1.16321	-0.924805	-6.41936	2.0299e-10	2.62414e-09	12.5604
MZB1	1.16099	3.56515	10.4624	1.72976e-24	6.73419e-23	44.4626
PGLYRP2	-1.15963	0.308486	-5.91144	4.51806e-09	4.83518e-08	9.53791
HLA-DMB	1.15751	5.19634	21.1598	1.16378e-83	2.74221e-81	179.876
RMST	-1.15629	-3.58594	-7.71605	2.67793e-14	5.47342e-13	21.3116
SLC44A4	-1.15608	5.87664	-6.98883	4.79229e-12	7.61222e-11	16.223
LINC01863	-1.15583	-3.52264	-8.08943	1.57147e-15	3.55347e-14	24.0997
C1QA	1.15543	6.24916	18.0296	7.04112e-64	8.98184e-62	134.543
AC006329.2	-1.15457	-3.32067	-7.53925	9.84808e-14	1.90668e-12	20.0325
ANKRD30B	-1.15416	0.786372	-5.42726	7.03533e-08	6.24991e-07	6.87467
HEPACAM2	-1.15335	-0.480361	-6.22385	6.88306e-10	8.30693e-09	11.3695
COL4A4	1.153	1.0135	13.0029	4.58277e-36	2.69077e-34	70.8854
MLPH	-1.15268	7.61663	-8.53134	4.72529e-17	1.22113e-15	27.5502
CCL25	1.15228	-4.01204	10.8276	4.93888e-26	2.04056e-24	47.9825
AC067945.3	1.15214	-4.16813	13.8621	2.14418e-40	1.39901e-38	80.7838
STAT1	1.15197	8.29382	20.1843	2.45244e-77	4.93773e-75	165.382
CCL22	1.15163	2.24346	12.6333	2.89998e-34	1.60492e-32	66.7696
AL590764.1	1.15087	-1.70394	17.3845	5.26745e-60	6.14026e-58	125.669
AL023653.1	1.15073	-4.04992	14.7107	7.38458e-45	5.42662e-43	90.9923
AC013726.1	-1.14989	-0.463889	-7.6599	4.06129e-14	8.17088e-13	20.9024
AQP9	1.14956	0.534855	8.16011	9.06902e-16	2.09754e-14	24.6407
LILRB4	1.14895	4.17213	19.0671	2.897e-70	4.64892e-68	149.174
IGKV2OR22-3	1.14799	-4.98278	10.2825	9.61436e-24	3.61772e-22	42.7655
DOCK2	1.14748	4.29813	19.2335	2.63671e-71	4.39118e-69	151.559
CYP2G1P	-1.14588	-2.2408	-6.57891	7.31068e-11	1.00147e-09	13.5576
LIMD2	1.14522	3.92448	16.9905	1.11756e-57	1.21089e-55	120.34
TCAM1P	1.14467	-2.78893	6.55251	8.66938e-11	1.17595e-09	13.3911
HSD11B1	1.14467	0.719098	13.3035	1.47542e-37	8.95527e-36	74.296
CCR6	1.14413	-3.1771	10.1455	3.49189e-23	1.28438e-21	41.4898
AC099524.1	1.14394	-2.96242	13.9152	1.14153e-40	7.49342e-39	81.4098
RAET1K	1.14307	-3.19853	9.8978	3.47371e-22	1.22589e-20	39.2182
INA	1.14078	-3.30915	7.26915	6.84302e-13	1.20865e-11	18.1304
PGLYRP4	1.14071	-4.01216	7.14847	1.59486e-12	2.69528e-11	17.3008
IGHD3-9	1.14063	-5.72032	12.8379	2.94912e-35	1.6875e-33	69.0377
AL133387.1	-1.14048	-3.15385	-7.13228	1.78486e-12	2.99749e-11	17.1905
CCL20	1.14022	-1.12044	9.81487	7.41833e-22	2.57916e-20	38.4682
IFI44L	1.13984	5.19219	11.8554	1.33934e-30	6.43541e-29	58.4009
MAG	-1.13965	-1.43425	-7.08349	2.50246e-12	4.11176e-11	16.8594
SLC30A8	-1.1394	0.05673	-4.41267	1.1213e-05	6.73693e-05	1.99827
PLCH1	1.13935	2.01039	7.12369	1.89465e-12	3.16896e-11	17.132
DCDC1	-1.13835	0.703333	-8.84661	3.52159e-18	9.93836e-17	30.1098
CACNA1D	-1.1383	3.94078	-11.2207	9.6651e-28	4.23999e-26	51.8784
HLA-DQB1-AS1	1.13794	-0.772843	13.9257	1.00749e-40	6.62966e-39	81.5339
AC092071.1	-1.13791	-3.18698	-5.97126	3.1723e-09	3.47633e-08	9.88179
S100A7A	1.13785	-3.82969	4.95065	8.55234e-07	6.31985e-06	4.46415
NBPF4	-1.13744	-1.33385	-5.66365	1.89002e-08	1.84319e-07	8.14814
MYO1G	1.13654	3.04071	19.0669	2.90347e-70	4.64892e-68	149.172
SLC7A4	-1.1364	-1.00529	-5.53135	3.9683e-08	3.67408e-07	7.42909
LINC01501	1.13481	-5.94185	13.8853	1.6275e-40	1.06575e-38	81.0576
HK3	1.13326	1.49913	12.8982	1.49697e-35	8.65755e-34	69.7106
MMP2-AS1	1.13122	-1.44232	10.9317	1.76191e-26	7.40426e-25	49.0031
TRBJ2-2	1.1309	-5.70525	15.4388	7.94305e-49	6.61419e-47	100.073
ELOVL2	-1.12991	3.46095	-6.69015	3.54036e-11	5.0458e-10	14.2662
NCKAP1L	1.12811	4.8584	19.7517	1.41569e-74	2.58946e-72	159.053
GRAMD4P8	-1.12797	-1.74609	-6.32184	3.7481e-10	4.67615e-09	11.9621
AC007381.1	1.12741	-5.54525	12.3817	4.63891e-33	2.44444e-31	64.0192
AL353597.3	1.12658	-4.80887	11.8277	1.79585e-30	8.59065e-29	58.1101
AL121578.3	-1.1263	-4.24723	-7.85298	9.59425e-15	2.03577e-13	22.3204
AOC1	1.12621	-0.507749	8.68798	1.31362e-17	3.55296e-16	28.8118
MYT1	-1.12612	-0.440278	-6.70692	3.17067e-11	4.5538e-10	14.3741
DLX2	-1.12522	-1.24693	-5.9945	2.76271e-09	3.06168e-08	10.0163
NT5DC4	1.12497	-3.30644	10.8293	4.85958e-26	2.00934e-24	47.9985
P2RX1	1.1247	-0.199878	12.6181	3.43145e-34	1.88551e-32	66.6026
GPR183	1.12434	3.09974	15.8504	4.00709e-51	3.55623e-49	105.332
CD37	1.12378	4.12033	19.0497	3.71949e-70	5.92036e-68	148.925
GLT1D1	1.1235	-2.17591	12.2311	2.39189e-32	1.22335e-30	62.3924
LCP2	1.12305	4.59285	23.2406	1.52539e-97	6.40731e-95	211.701
IL12A	1.12205	-1.42007	10.7307	1.28135e-25	5.20244e-24	47.0386
MIR5195	1.12135	-5.28917	10.0014	1.33629e-22	4.78467e-21	40.1627
LINC02188	1.12095	-1.07847	5.29833	1.41081e-07	1.19189e-06	6.20182
CD74	1.1207	10.6128	18.7668	2.13444e-68	3.13821e-66	144.895
RASAL3	1.12061	3.04894	18.62	1.72385e-67	2.42232e-65	142.816
LBP	1.11876	0.250346	5.84026	6.85347e-09	7.14187e-08	9.13295
LINC00528	1.11874	-1.90493	17.0519	4.87066e-58	5.35267e-56	121.166
VCAM1	1.11837	4.80956	15.8202	5.91854e-51	5.21828e-49	104.944
TAC1	-1.11818	-2.90692	-7.2964	5.6432e-13	1.00496e-11	18.3194
KLRF1	1.11813	-1.93093	11.7313	4.95652e-30	2.33376e-28	57.1037
PHF21B	-1.11763	-1.91106	-6.69005	3.54253e-11	5.04623e-10	14.2656
AC109361.2	-1.11685	-2.5973	-8.80086	5.15846e-18	1.43477e-16	29.7334
PTCRA	1.11666	-2.834	12.2805	1.39886e-32	7.23001e-31	62.9244
TAP2	1.11665	4.89276	20.663	2.00723e-80	4.42073e-78	172.457
AC245128.3	1.11649	-4.00337	10.4393	2.15723e-24	8.3562e-23	44.2441
AGTR1	-1.11519	2.01104	-6.57708	7.39771e-11	1.01236e-09	13.546
WDFY4	1.11496	3.3732	16.6386	1.2597e-55	1.26814e-53	115.641
AL391421.1	-1.11465	0.222849	-6.35431	3.05865e-10	3.85611e-09	12.1604
MPEG1	1.11438	4.88138	18.0635	4.3849e-64	5.62007e-62	135.014
LINC00940	-1.11352	-0.779599	-7.25799	7.40376e-13	1.30215e-11	18.0531
CLECL1	1.11295	-0.946455	14.632	1.94938e-44	1.4157e-42	90.0277
LINC00239	1.11286	-2.79992	11.1785	1.48188e-27	6.45888e-26	51.455
STRA8	1.11285	-5.00425	7.23984	8.41381e-13	1.46878e-11	17.9277
AL139020.1	1.11265	-5.46502	10.189	2.32244e-23	8.63658e-22	41.8931
CXCL5	1.11257	-2.51553	6.85236	1.20648e-11	1.82662e-10	15.3192
ARRDC5	1.11178	-2.5438	14.7693	3.57607e-45	2.65787e-43	91.7128
IGHV3-42	1.11166	-5.18399	11.1741	1.55011e-27	6.74535e-26	51.4105
PAX2	-1.11077	-1.07166	-6.09966	1.46925e-09	1.69437e-08	10.6309
PI3	1.10984	-1.83672	5.58744	2.90295e-08	2.75145e-07	7.73201
HLA-DPB1	1.10942	7.5264	18.1867	7.81807e-65	1.02392e-62	136.73
PDZK1	-1.10923	1.86187	-6.6034	6.2378e-11	8.60612e-10	13.7127
GTSF1	1.10918	-1.53672	10.7866	7.40266e-26	3.02377e-24	47.5818
TSHR	1.10896	-1.68287	12.9138	1.25584e-35	7.28644e-34	69.8849
MAGEA6	1.10806	-4.93372	5.11214	3.75355e-07	2.952e-06	5.25729
FYB2	-1.10712	0.552242	-7.51894	1.14178e-13	2.19877e-12	19.8873
RHCG	1.10685	-1.91627	6.39303	2.39731e-10	3.0617e-09	12.3981
GIMAP5	1.10646	0.0358135	16.1497	8.0954e-53	7.54438e-51	109.211
LY6D	1.10567	-2.11945	5.17704	2.67824e-07	2.16178e-06	5.58286
LINC02006	1.10523	-4.20627	11.2943	4.57083e-28	2.03664e-26	52.6203
PSMA8	1.10506	-4.97601	10.6646	2.44319e-25	9.78708e-24	46.3997
LINC01411	-1.10469	-2.05344	-6.05019	1.97991e-09	2.23316e-08	10.3405
CALML5	1.1043	2.35296	4.75017	2.30077e-06	1.5786e-05	3.51341
CLEC7A	1.10314	3.1749	16.3067	1.02824e-53	9.83742e-52	111.263
ORM2	1.10261	-2.083	5.92085	4.2746e-09	4.59651e-08	9.59177
CLLU1OS	1.10238	-4.56535	8.61666	2.35864e-17	6.22345e-16	28.2349
MAGEA4	1.10053	-5.07767	5.76398	1.06575e-08	1.07852e-07	8.70413
ROPN1	1.10031	-2.6293	5.04401	5.32821e-07	4.09085e-06	4.91968
TRBV10-1	1.10011	-5.70944	13.5626	7.29176e-39	4.5804e-37	77.2818
KCNK15	-1.10006	2.96074	-8.11962	1.24318e-15	2.8388e-14	24.3303
DEGS2	-1.09869	5.27874	-8.2476	4.56622e-16	1.08113e-14	25.3161
ADA2	1.09816	5.67021	17.6941	7.45089e-62	9.13733e-60	129.905
PYY	-1.09738	-1.84251	-7.17298	1.34441e-12	2.29275e-11	17.4683
RAB6C-AS1	-1.09735	0.618765	-6.22464	6.84989e-10	8.27061e-09	11.3742
CSAG2	1.09734	-5.44774	8.40384	1.32019e-16	3.27673e-15	26.538
POU4F1	1.09216	-4.75134	6.82547	1.44441e-11	2.16678e-10	15.143
SPATA4	-1.09214	-2.19497	-8.23568	5.01557e-16	1.18027e-14	25.2237
SPINK4	-1.092	-3.20216	-6.75132	2.36527e-11	3.44704e-10	14.6606
DHRS2	-1.09184	3.15476	-4.70734	2.82898e-06	1.90668e-05	3.31522
PPP1R16B	1.09175	3.00317	14.635	1.87731e-44	1.3652e-42	90.0652
MUC15	1.09084	-0.0239261	5.15989	2.92918e-07	2.34782e-06	5.49645
KRT31	-1.09073	-3.19285	-6.14225	1.13454e-09	1.332e-08	10.8826
LINC01550	1.08995	-0.934459	10.0982	5.43803e-23	1.98532e-21	41.0517
LINC00092	1.08925	-3.15272	8.27464	3.6889e-16	8.83094e-15	25.5261
SEMA3B	-1.08892	4.21513	-9.8741	4.31731e-22	1.51567e-20	39.0033
GABRP	1.08864	3.66299	5.03821	5.48841e-07	4.20189e-06	4.89115
B3GNT3	1.08858	0.884951	6.9296	7.16861e-12	1.11569e-10	15.8287
KRT2	1.08716	-4.37026	8.82426	4.24439e-18	1.19097e-16	29.9257
CTSC	1.08543	6.29861	19.2279	2.85594e-71	4.74165e-69	151.48
RGS18	1.08486	0.374281	15.9655	8.98559e-52	8.09438e-50	106.818
DCLRE1CP1	1.08438	-5.3707	13.3619	7.5147e-38	4.59734e-36	74.9657
AC120193.1	1.08431	-5.18219	11.6354	1.35276e-29	6.26556e-28	56.1085
KCNH1	-1.08428	-0.129131	-7.26075	7.26125e-13	1.27833e-11	18.0722
LINC01133	1.08421	-1.70567	6.42859	1.91457e-10	2.48277e-09	12.6175
TMEM171	1.08395	-2.18006	9.40341	2.96013e-20	9.53015e-19	34.826
LINC01843	-1.08326	-1.54062	-6.86374	1.11776e-11	1.70328e-10	15.3939
RPL7AP64	1.08274	-3.22207	12.7338	9.47396e-35	5.33617e-33	67.8796
CARTPT	-1.08268	-4.69065	-4.76131	2.17976e-06	1.50296e-05	3.56524
LINC01943	1.08247	-0.88351	17.4521	2.08491e-60	2.44565e-58	126.591
SORCS1	-1.0809	0.195426	-5.23078	2.01936e-07	1.66482e-06	5.85542
CCL11	1.08082	-0.29552	10.2486	1.32463e-23	4.95672e-22	42.4485
MIR4538	1.08008	-5.73313	11.9265	6.2999e-31	3.06525e-29	59.1487
AP005482.1	1.07985	-4.18263	8.65358	1.74301e-17	4.65369e-16	28.533
IGHV3-25	1.07933	-5.06245	10.2876	9.15597e-24	3.45246e-22	42.8139
AZGP1P1	-1.07925	1.52682	-7.57306	7.69275e-14	1.50287e-12	20.2751
NEK10	-1.07896	2.38347	-7.18763	1.21355e-12	2.07903e-11	17.5686
SAMSN1	1.07893	2.93348	20.1507	4.02912e-77	8.05212e-75	164.887
C1QL2	1.07813	-3.95621	6.53565	9.66366e-11	1.30198e-09	13.285
DRAIC	-1.07737	1.17961	-7.34165	4.09172e-13	7.43385e-12	18.6347
SCIMP	1.07585	1.80915	18.7395	3.15048e-68	4.55755e-66	144.508
KIF19	1.07567	-1.03448	9.63618	3.73719e-21	1.25877e-19	36.8703
AP002358.2	1.07541	-5.63226	11.4895	6.15721e-29	2.79191e-27	54.6066
MRC1	1.07523	2.84038	11.9007	8.28039e-31	4.01439e-29	58.8777
C8orf86	-1.07321	-3.11326	-7.50098	1.30089e-13	2.48564e-12	19.7593
CYP4F8	-1.07316	-0.815711	-4.50997	7.17799e-06	4.47714e-05	2.42408
SEZ6L	-1.0731	-0.299455	-6.06384	1.82387e-09	2.07057e-08	10.4204
CD4	1.07231	5.7844	19.8675	2.59758e-75	4.86676e-73	160.741
AC011944.1	1.0722	-2.95491	12.8007	4.48155e-35	2.54816e-33	68.6224
TPTE2P2	-1.07162	-2.15222	-7.54457	9.47337e-14	1.83743e-12	20.0706
NAPSB	1.07136	3.03525	13.8692	1.97152e-40	1.28791e-38	80.8672
HKDC1	1.07133	-3.43698	9.74582	1.38967e-21	4.77006e-20	37.8478
AL138878.2	-1.07097	-2.75075	-6.95442	6.05758e-12	9.52948e-11	15.9935
INAVA	1.07085	1.93896	7.18423	1.24275e-12	2.12678e-11	17.5453
GTSCR1	1.07031	-5.66856	13.4242	3.65111e-38	2.2567e-36	75.6824
APOL1	1.06973	6.2066	18.1745	9.27473e-65	1.21176e-62	136.56
CEACAM4	1.06864	-2.89681	12.3788	4.78994e-33	2.5191e-31	63.9875
TOGARAM2	1.0682	-1.67653	12.2155	2.83223e-32	1.44038e-30	62.2248
GIMAP7	1.06759	3.20965	16.1554	7.52089e-53	7.04548e-51	109.284
TXK	1.0667	-1.01973	15.0058	1.88284e-46	1.45971e-44	94.6384
CCL2	1.06652	4.17786	14.4371	2.12278e-43	1.50715e-41	87.6553
LILRB1	1.06652	2.63356	19.2151	3.43774e-71	5.67269e-69	151.295
AL136296.1	-1.066	-2.68295	-8.12919	1.15405e-15	2.64534e-14	24.4035
LINC00494	1.06483	-2.97508	8.31757	2.62585e-16	6.34803e-15	25.8608
HLA-B	1.06475	10.3089	18.2252	4.55015e-65	6.00297e-63	137.268
AL132708.1	-1.06329	-4.14729	-6.99672	4.54111e-12	7.23667e-11	16.2757
TUBA3E	-1.06291	-1.65019	-6.23138	6.57108e-10	7.95712e-09	11.4147
AL034345.2	1.06185	-5.62046	13.5948	5.00215e-39	3.15685e-37	77.656
AL023754.1	-1.06164	-4.2384	-6.66421	4.19666e-11	5.92951e-10	14.1
PWWP3B	-1.06135	1.52045	-7.38209	3.0652e-13	5.63912e-12	18.9181
MCOLN2	1.06127	1.66936	15.5517	1.87774e-49	1.5931e-47	101.507
CLEC9A	1.06112	-1.79756	10.1188	4.48355e-23	1.6413e-21	41.2426
AC011498.4	-1.06091	-1.80377	-6.92509	7.39095e-12	1.14798e-10	15.7988
LINC02328	1.06015	-1.92556	15.7867	9.13423e-51	8.02726e-49	104.512
FGF10	-1.05933	0.828501	-6.05415	1.93328e-09	2.18375e-08	10.3637
RAC2	1.05849	4.98464	17.4834	1.35755e-60	1.59939e-58	127.018
PDE6G	1.05822	-0.456601	16.1539	7.6703e-53	7.173e-51	109.265
HMGB1P17	1.05742	-6.12872	16.0728	2.21658e-52	2.03755e-50	108.21
NLRP5	-1.05674	-3.6949	-5.47039	5.55563e-08	5.02559e-07	7.10323
MIR4537	1.05608	-5.83675	12.6404	2.67989e-34	1.48464e-32	66.8479
IL23R	1.056	-4.59632	11.6934	7.37333e-30	3.44764e-28	56.71
PCP2	-1.05466	0.783994	-9.06714	5.46267e-19	1.62313e-17	31.9482
FEM1AP2	-1.05464	-3.91237	-7.90633	6.40469e-15	1.38236e-13	22.7178
C11orf86	1.05374	-5.05496	6.90374	8.53857e-12	1.31864e-10	15.6575
SRGN	1.05367	5.6933	18.981	9.97938e-70	1.57449e-67	147.943
CHI3L1	1.0527	4.93184	7.61571	5.62551e-14	1.11352e-12	20.5824
RASAL1	1.05224	0.850191	7.33101	4.41371e-13	7.9652e-12	18.5604
KIRREL3-AS1	1.05131	-4.93916	6.50301	1.19162e-10	1.58449e-09	13.0804
FRMPD2	-1.05033	-2.26957	-7.803	1.39805e-14	2.93303e-13	21.9503
LINC01956	1.05033	-3.11082	5.49017	4.98281e-08	4.53784e-07	7.20859
NHLH2	-1.05022	-3.80037	-7.84301	1.0344e-14	2.1897e-13	22.2464
LINC02345	1.05013	-2.19044	11.0166	7.55838e-27	3.22151e-25	49.8412
HLA-DMA	1.05002	5.88741	19.5846	1.62145e-73	2.85921e-71	156.626
RPL10P19	1.04971	-3.63102	12.6101	3.75201e-34	2.05956e-32	66.514
IL18BP	1.04932	3.61631	23.3036	5.69832e-98	2.42107e-95	212.682
ENTPD8	-1.04871	0.646542	-7.59656	6.47554e-14	1.27384e-12	20.4442
NXPH3	-1.04864	2.5832	-10.4188	2.62531e-24	1.0133e-22	44.0498
MDGA2	1.04848	-4.46783	6.69352	3.46283e-11	4.94315e-10	14.2879
TACC1P1	-1.04824	-4.07607	-6.78861	1.8469e-11	2.73258e-10	14.9026
AZU1	-1.04697	-1.58523	-7.04393	3.2863e-12	5.33631e-11	16.5924
CARD16	1.04671	1.9589	16.7994	1.46477e-56	1.54069e-54	117.781
ARHGAP25	1.04671	3.68614	22.08	9.71328e-90	2.71564e-87	193.81
SIGLEC12	1.04639	-2.37973	8.02733	2.53866e-15	5.63951e-14	23.6279
TAT	-1.04516	0.961883	-4.82508	1.59634e-06	1.12583e-05	3.86425
IGHV4OR15-8	1.04485	-5.67086	11.8066	2.24219e-30	1.06973e-28	57.8901
UGT8	1.04458	0.418298	6.64368	4.79912e-11	6.71997e-10	13.9689
APOL6	1.04455	6.38974	18.9147	2.57808e-69	3.91861e-67	146.998
SIRPD	1.04448	-4.85531	12.4679	1.8036e-33	9.67398e-32	64.9564
AC115837.2	-1.04413	-4.41842	-5.75668	1.1115e-08	1.12146e-07	8.66332
HMGB3P32	1.04358	-5.71727	13.6309	3.27872e-39	2.08382e-37	78.0754
AC034199.1	1.04252	-3.76781	12.8626	2.23508e-35	1.28301e-33	69.3128
TRGV7	1.04226	-2.98023	12.2943	1.20436e-32	6.25465e-31	63.0729
AC007255.1	-1.04217	-0.0117415	-7.90398	6.52005e-15	1.40614e-13	22.7002
MIR4539	1.0411	-5.79191	12.2217	2.64825e-32	1.35319e-30	62.2914
TPRG1	-1.04066	4.07162	-6.98472	4.92867e-12	7.81276e-11	16.1955
AC008878.3	1.04047	-5.47963	11.3428	2.78491e-28	1.25018e-26	53.1112
IRF1	1.04009	5.89853	22.2382	8.55495e-91	2.49522e-88	196.229
B3GAT1	1.03994	-0.736996	7.98706	3.45907e-15	7.60897e-14	23.3236
WAS	1.03959	3.22735	19.3181	7.75707e-72	1.31211e-69	152.777
SMIM25	1.03895	0.878626	10.3277	6.26226e-24	2.3746e-22	43.1897
NOL4	1.03657	-3.0269	6.47251	1.44808e-10	1.90486e-09	12.8901
ITIH1	1.03642	-3.86676	10.4177	2.65499e-24	1.02402e-22	44.0387
LINC00880	1.03642	-4.54152	11.3939	1.64908e-28	7.42143e-27	53.6304
ZBTB20-AS1	1.03627	-4.20455	10.802	6.35891e-26	2.61525e-24	47.7323
TRGV9	1.03623	-4.55501	9.81453	7.44148e-22	2.58554e-20	38.4651
RSAD2	1.03577	4.65042	11.9367	5.65302e-31	2.76046e-29	59.2561
KRT4	1.03509	-3.11225	5.10607	3.87313e-07	3.03544e-06	5.22705
PHYHD1	-1.03482	3.51675	-8.37225	1.69941e-16	4.17761e-15	26.2893
ARHGAP15	1.03457	2.6831	19.9384	9.17352e-76	1.74294e-73	161.777
LILRP2	1.03389	-5.39224	12.5026	1.23028e-33	6.65177e-32	65.3359
RHEX	1.03335	0.1768	8.52854	4.83412e-17	1.24866e-15	27.5277
AC092484.1	1.0328	-4.67816	7.73226	2.37352e-14	4.87154e-13	21.4302
RTP4	1.03272	2.74267	12.1612	5.09651e-32	2.57252e-30	61.6421
CP	1.03257	3.57925	5.59895	2.72173e-08	2.59199e-07	7.7945
EGFL6	1.03199	1.51757	10.5297	9.04449e-25	3.55449e-23	45.1043
ITGB2	1.03173	6.22998	16.7834	1.81524e-56	1.89456e-54	117.567
MDS2	1.03166	-4.04749	11.6405	1.28224e-29	5.95938e-28	56.1616
CD86	1.03165	3.48933	19.3654	3.91257e-72	6.68096e-70	153.458
LINC02130	-1.03149	-3.54505	-7.69916	3.03625e-14	6.16842e-13	21.1882
RBM24	-1.03148	1.31284	-6.19234	8.35397e-10	9.97529e-09	11.1808
CD72	1.03064	1.90509	18.732	3.50488e-68	5.04319e-66	144.402
OR4K12P	-1.02875	-4.08533	-5.46303	5.78487e-08	5.21808e-07	7.06409
MSX2P1	1.02871	-5.28825	12.3441	6.99659e-33	3.65823e-31	63.6116
PIK3CG	1.02833	2.07632	13.8382	2.84817e-40	1.84717e-38	80.5018
SPATA46	-1.0279	-1.97691	-7.56278	8.29355e-14	1.6179e-12	20.2012
ZNF280B	1.02755	-0.669079	9.76341	1.18473e-21	4.07438e-20	38.0055
IL15RA	1.02755	3.24988	19.7916	7.89699e-75	1.45929e-72	159.634
PADI2	1.02741	5.31446	9.0027	9.45448e-19	2.76957e-17	31.4069
SLC6A14	1.02735	0.0926519	4.9923	6.93127e-07	5.20607e-06	4.6664
GPR84	1.02575	0.518718	12.9579	7.62622e-36	4.4535e-34	70.3799
TTC36	-1.02554	0.98812	-7.23271	8.84653e-13	1.53934e-11	17.8785
NLRP8	-1.02473	-4.16822	-6.81804	1.51798e-11	2.27082e-10	15.0944
C2	1.02432	4.26535	16.3928	3.29836e-54	3.21257e-52	112.394
AL645939.1	1.02399	-3.76947	9.94299	2.29248e-22	8.165e-21	39.629
AZGP1P2	-1.02368	-3.96975	-7.70748	2.85416e-14	5.81161e-13	21.249
LINC01914	1.02364	-2.95019	11.2531	6.95502e-28	3.07864e-26	52.2044
ACTL8	1.02315	-2.27167	4.79539	1.84629e-06	1.28813e-05	3.72458
CACNA2D2	-1.02245	3.5553	-9.93206	2.53532e-22	9.02398e-21	39.5295
FERMT3	1.02222	4.32407	18.0087	9.42883e-64	1.19993e-61	134.252
AC078788.1	1.02207	-5.5436	13.4665	2.23475e-38	1.38763e-36	76.1698
SLC26A3	-1.02204	-1.33794	-6.03994	2.10553e-09	2.36643e-08	10.2806
LCP1	1.02025	7.10036	16.7656	2.30485e-56	2.39629e-54	117.33
PSMB8-AS1	1.02024	2.86896	19.8004	6.93991e-75	1.29128e-72	159.763
WNT1	1.01997	-4.78309	11.5934	2.09603e-29	9.64194e-28	55.6745
NOVA1	-1.01966	2.77753	-7.05007	3.15037e-12	5.12947e-11	16.6338
CCR1	1.01918	3.44804	16.1575	7.31738e-53	6.86676e-51	109.312
SCGB1D2	-1.01891	3.0123	-3.66333	0.000260799	0.00117712	-0.978882
TDO2	1.0189	1.29661	9.83517	6.16429e-22	2.1487e-20	38.6512
SUCNR1	1.01872	0.787309	12.6234	3.23586e-34	1.78167e-32	66.6609
C1QC	1.01814	6.43285	17.331	1.09383e-59	1.26657e-57	124.942
PIM2	1.0166	4.62489	19.357	4.42228e-72	7.5275e-70	153.336
TMEM26	-1.01651	2.74402	-8.46725	7.93332e-17	2.00871e-15	27.0397
CD300E	1.01604	0.399284	11.164	1.71588e-27	7.4547e-26	51.3098
MIAT	1.01602	2.3922	11.8733	1.10798e-30	5.35235e-29	58.5889
CCL24	1.01542	-4.4672	8.3489	2.04697e-16	5.00238e-15	26.1061
BFSP2	1.01523	-2.44469	8.51571	5.36332e-17	1.37744e-15	27.4254
SYNPR-AS1	-1.01513	-2.94005	-6.70562	3.19792e-11	4.58683e-10	14.3657
CXorf21	1.01429	1.39128	17.5755	3.82764e-61	4.55928e-59	128.277
AC120498.10	-1.01283	-3.1943	-6.4476	1.69693e-10	2.21732e-09	12.7353
TRBV6-4	1.01012	-5.56851	13.0341	3.21645e-36	1.90095e-34	71.2368
ITGAD	1.0098	-1.0005	10.9701	1.20252e-26	5.09717e-25	49.3813
JSRP1	1.00893	-0.74665	9.66041	3.00575e-21	1.01876e-19	37.0855
THSD4-AS1	-1.00887	-4.25849	-8.17915	7.81517e-16	1.81845e-14	24.7871
IL10	1.00881	-0.718173	14.7518	4.44457e-45	3.28527e-43	91.4967
SLC7A13	-1.00878	-2.03997	-6.6804	3.77426e-11	5.35793e-10	14.2037
ST8SIA6	-1.00876	2.58374	-7.23283	8.8392e-13	1.53856e-11	17.8794
AC007569.1	1.00772	-3.78681	10.5096	1.098e-24	4.30575e-23	44.9124
SCGB2A2	-1.00613	5.15604	-3.22415	0.00130058	0.00496485	-2.47305
KRT37	-1.00542	-3.13579	-6.70597	3.19065e-11	4.57762e-10	14.3679
FGD2	1.00489	2.58041	17.9233	3.10057e-63	3.89985e-61	133.068
TLX1	1.00488	-2.84061	5.06383	4.81395e-07	3.7177e-06	5.01747
NME5	-1.00452	1.49733	-7.74948	2.0874e-14	4.30557e-13	21.5564
VNN3	1.0044	-3.60683	6.65495	4.45849e-11	6.27643e-10	14.0408
FSD1	1.00429	-2.20536	8.32454	2.48445e-16	6.02509e-15	25.9153
AC114501.1	-1.00412	-4.84196	-7.50928	1.22486e-13	2.34786e-12	19.8184
LINC01146	1.00324	-2.39891	13.3802	6.07852e-38	3.72717e-36	75.1763
AC104248.1	1.00261	-4.57277	10.0669	7.27406e-23	2.64251e-21	40.764
AC099684.1	-1.00238	-3.45469	-7.92514	5.55086e-15	1.20434e-13	22.8584
LINC00707	1.00233	-4.08481	6.39059	2.43457e-10	3.10707e-09	12.383
STK32B	-1.00175	2.78894	-8.23265	5.13647e-16	1.20819e-14	25.2002
SLC15A1	1.00143	-2.2945	5.64611	2.0872e-08	2.0245e-07	8.05188
CCDC141	1.00125	-1.57428	11.9681	4.0426e-31	1.98124e-29	59.5886
IGHV3OR16-12	1.00124	-5.06432	9.79493	8.89632e-22	3.08111e-20	38.2886
APOL3	1.00116	5.01582	17.5833	3.43659e-61	4.12077e-59	128.384
ELF5	1.00092	2.18254	4.78175	1.97338e-06	1.37095e-05	3.66069
C12orf74	1.00057	-3.41013	7.41234	2.46746e-13	4.58634e-12	19.131
LINC00544	1.0003	-5.3857	12.5569	6.75802e-34	3.67597e-32	65.9302
LILRA5	1.00025	-0.128891	13.2458	2.86616e-37	1.72992e-35	73.6368
HCLS1	0.999889	5.17987	18.6256	1.59239e-67	2.24931e-65	142.895
CXCL6	0.999866	-3.49621	6.81679	1.53062e-11	2.2872e-10	15.0863
AC012467.1	-0.999839	-2.29099	-9.25361	1.09668e-19	3.397e-18	33.5329
AC127526.2	-0.999768	-2.28523	-9.03555	7.15125e-19	2.10745e-17	31.6824
CNGB1	0.998963	-4.24935	8.0303	2.48128e-15	5.52114e-14	23.6504
ZMYND10	-0.998436	3.02415	-8.77669	6.30679e-18	1.74517e-16	29.5352
AC008105.3	0.998234	0.508287	14.0133	3.5417e-41	2.37105e-39	82.5722
PRTN3	-0.997863	-3.80436	-6.38563	2.51182e-10	3.20187e-09	12.3525
AL512378.1	-0.997843	-2.98979	-6.69113	3.51768e-11	5.01745e-10	14.2725
TRDV3	0.997835	-5.70497	12.6074	3.86649e-34	2.12025e-32	66.4842
DUSP9	0.997329	-1.54352	6.19056	8.44605e-10	1.00805e-08	11.1701
AC091564.1	0.99674	-5.14139	12.2548	1.84924e-32	9.50314e-31	62.6476
PMCH	0.995658	-4.61909	11.2046	1.13807e-27	4.97238e-26	51.7165
POU3F1	0.995492	-1.40441	10.5587	6.83732e-25	2.69492e-23	45.3812
NRIR	0.995275	-2.49167	9.64495	3.4542e-21	1.16856e-19	36.9481
MT1H	0.994863	-3.35306	7.55891	8.53135e-14	1.66249e-12	20.1735
CADM2	-0.994583	-0.135114	-6.92847	7.22362e-12	1.12361e-10	15.8212
IFI27	0.994441	7.05272	9.40688	2.87111e-20	9.26567e-19	34.8562
CD84	0.994248	4.10666	15.0422	1.19346e-46	9.2926e-45	95.0915
LINC01679	0.993944	-0.49151	12.4592	1.98295e-33	1.06254e-31	64.8623
IGHV3OR16-15	0.993918	-5.21447	9.8574	5.03072e-22	1.76153e-20	38.8521
SPDYC	0.993857	-2.8316	4.4401	9.89673e-06	6.00897e-05	2.1174
P2RY6	0.993786	2.05226	14.14	7.75383e-42	5.27603e-40	84.081
SLC34A2	0.993545	2.36811	4.66637	3.44228e-06	2.28072e-05	3.12718
KYNU	0.993092	3.14479	9.73699	1.5055e-21	5.16436e-20	37.7687
SIGLEC10	0.991399	2.69822	17.6771	9.42465e-62	1.15055e-59	129.671
TNFRSF1B	0.990665	5.12749	18.7566	2.46652e-68	3.60681e-66	144.751
AC009041.1	0.990067	-5.06299	10.441	2.12395e-24	8.23913e-23	44.2595
EWSAT1	-0.989603	1.68229	-7.62239	5.35568e-14	1.06323e-12	20.6307
MNDA	0.989581	3.2464	17.4911	1.22093e-60	1.44474e-58	127.123
AP000821.1	-0.988319	-4.52002	-7.51484	1.17632e-13	2.26044e-12	19.8581
HLA-A	0.988112	9.47907	16.8662	5.96673e-57	6.35027e-55	118.674
BPI	0.987865	-1.6071	6.81694	1.52917e-11	2.28567e-10	15.0873
SEMA3B-AS1	-0.987829	-0.66162	-9.87541	4.26584e-22	1.49857e-20	39.0151
CYP4F23P	-0.987144	1.53687	-6.54365	9.1787e-11	1.24035e-09	13.3353
ADGRG3	0.986238	-1.64949	9.9162	2.93346e-22	1.04136e-20	39.3853
GLYATL2	0.986214	1.81566	5.64188	2.13766e-08	2.06973e-07	8.02872
TNF	0.985583	0.595003	10.387	3.55834e-24	1.36561e-22	43.7489
IGLV2-33	0.985108	-4.89512	8.59464	2.82361e-17	7.39968e-16	28.0576
CD300LF	0.984099	1.28307	17.9212	3.19271e-63	4.00641e-61	133.039
PRAL	0.983672	-2.60407	10.9655	1.25824e-26	5.32914e-25	49.3365
AC006033.2	0.983525	-1.36576	15.1227	4.34665e-47	3.44913e-45	96.0954
C1DP5	0.982557	-5.26846	12.6217	3.2978e-34	1.81393e-32	66.642
AC017037.4	-0.982532	-5.13466	-6.76888	2.10549e-11	3.09144e-10	14.7744
DYNLRB2	-0.982391	0.294212	-8.79535	5.40045e-18	1.49822e-16	29.6882
MYBPC2	0.982276	-2.50737	9.20301	1.70009e-19	5.21817e-18	33.1002
AL365181.3	-0.981087	1.55063	-6.5085	1.15043e-10	1.53312e-09	13.1148
PTGES3P2	0.981059	-3.75667	11.3267	3.28107e-28	1.46924e-26	52.9487
AC010894.5	0.981035	-5.06689	11.0475	5.54312e-27	2.37006e-25	50.1483
ABCC13	-0.980448	-2.10408	-4.39215	1.23054e-05	7.33366e-05	1.90962
RASSF4	0.980196	4.60389	17.1052	2.36633e-58	2.63812e-56	121.884
IL7	0.980082	0.120379	13.7349	9.65608e-40	6.20277e-38	79.2893
PPP2R2B	0.979376	-0.397758	13.5712	6.59078e-39	4.14489e-37	77.3821
BCAS1	-0.979219	3.91274	-6.04052	2.09824e-09	2.35872e-08	10.284
BTNL8	0.979203	-4.66054	9.33138	5.56882e-20	1.75724e-18	34.202
ASS1P1	0.979191	-2.91976	10.0122	1.20928e-22	4.33564e-21	40.2614
C3	0.979114	8.51354	11.924	6.46543e-31	3.14296e-29	59.123
SLC18A1	0.979099	-4.18008	8.31076	2.77166e-16	6.68856e-15	25.8076
AC092979.1	-0.978708	-4.42106	-4.89392	1.13578e-06	8.19326e-06	4.19131
OAS2	0.978067	6.39543	11.9154	7.08618e-31	3.43852e-29	59.0321
PTAFR	0.977684	3.97235	17.5051	1.00765e-60	1.19498e-58	127.314
LINC02306	-0.976859	-4.1103	-5.62777	2.31469e-08	2.23112e-07	7.95156
FXYD2	0.975993	-2.65332	12.2204	2.68495e-32	1.37064e-30	62.2778
CCDC170	-0.975874	3.77424	-8.11275	1.3114e-15	2.98953e-14	24.2777
SELE	0.975849	2.27289	9.06265	5.67644e-19	1.68479e-17	31.9103
OR52N4	0.97527	-4.2754	9.9157	2.9471e-22	1.04551e-20	39.3807
C5orf58	0.975217	-2.40647	10.8972	2.48214e-26	1.03584e-24	48.6637
SLA	0.975087	4.10916	16.6451	1.15497e-55	1.16488e-53	115.727
IFNL2	0.974609	-5.19601	8.61149	2.4605e-17	6.47956e-16	28.1932
S100B	0.974464	1.2854	7.10758	2.11847e-12	3.52049e-11	17.0226
PIK3AP1	0.974215	4.19883	17.3691	6.50017e-60	7.55912e-58	125.46
EEF1DP5	0.973974	-3.85339	5.73374	1.26787e-08	1.2669e-07	8.53555
PPP1R14C	0.973849	0.656655	5.87483	5.60096e-09	5.91317e-08	9.32907
HSPE1P18	0.973686	-5.47706	12.4238	2.92652e-33	1.55272e-31	64.4762
MIR2052HG	-0.973339	-3.26281	-5.80683	8.3221e-09	8.57461e-08	8.94434
SLC39A6	-0.97298	9.36855	-8.71832	1.02282e-17	2.78318e-16	29.0585
SLC2A5	0.972636	1.91799	11.969	4.00561e-31	1.9649e-29	59.5977
SELPLG	0.972574	4.60191	17.3191	1.28686e-59	1.48689e-57	124.78
IGHV3-65	0.972347	-5.55874	10.3554	4.81078e-24	1.83582e-22	43.4505
Z82246.1	-0.972234	-3.26956	-6.0964	1.49851e-09	1.72552e-08	10.6117
SAMD9L	0.972146	5.31238	14.2204	2.9437e-42	2.03119e-40	85.0431
LCN2	0.971843	1.68222	5.24777	1.84589e-07	1.53164e-06	5.94216
AC245517.5	0.971708	-5.71196	10.9845	1.0414e-26	4.42465e-25	49.5238
IFIT3	0.971681	5.52115	12.2653	1.64964e-32	8.4936e-31	62.7609
CST9L	-0.971588	-4.51694	-5.86876	5.8037e-09	6.1069e-08	9.29451
IGKV1OR10-1	0.971144	-5.57463	10.3552	4.82172e-24	1.83869e-22	43.4483
VAV1	0.970686	3.33558	16.8827	4.78158e-57	5.09899e-55	118.894
IGSF9B	-0.970625	0.536782	-7.879	7.88015e-15	1.68398e-13	22.5139
ADCY1	-0.970209	4.28104	-7.49706	1.33845e-13	2.55289e-12	19.7313
CEACAM21	0.969104	0.130108	13.7286	1.04013e-39	6.6656e-38	79.2155
UBXN10	-0.96874	3.62358	-8.72322	9.82254e-18	2.67549e-16	29.0984
PLIN5	-0.968365	1.91625	-6.55397	8.58817e-11	1.16552e-09	13.4003
LINC02712	-0.968011	-4.03179	-8.40534	1.30444e-16	3.24062e-15	26.5498
FUT3	0.967588	0.248782	5.58717	2.90739e-08	2.75421e-07	7.73053
TBC1D9	-0.967511	8.13362	-8.79428	5.4489e-18	1.51088e-16	29.6794
IGSF6	0.967361	3.58324	18.3361	9.56459e-66	1.29024e-63	138.82
PRR15	-0.967243	4.31724	-6.89591	9.00168e-12	1.38659e-10	15.6058
HHLA2	0.967202	-4.87533	10.4397	2.14931e-24	8.33149e-23	44.2477
IFI44	0.967103	4.84588	12.4327	2.6546e-33	1.40984e-31	64.5729
ROBO2	-0.966122	0.86641	-5.44226	6.48197e-08	5.79842e-07	6.95395
LINC00939	-0.963808	-2.03201	-6.07659	1.68895e-09	1.92917e-08	10.4952
LINC01229	0.962855	-4.46662	10.0167	1.16002e-22	4.16182e-21	40.3025
FOXCUT	0.962661	-4.32544	5.58386	2.96173e-08	2.80175e-07	7.71259
PRAC2	0.962352	-4.27638	5.50485	4.59528e-08	4.21127e-07	7.287
APOBEC3D	0.962336	1.85867	15.3624	2.10056e-48	1.72256e-46	99.1067
LCNL1	0.961984	-4.01793	8.73801	8.69175e-18	2.37708e-16	29.2189
CYSLTR2	0.961143	0.267714	13.6975	1.50015e-39	9.5908e-38	78.8519
CD209	0.960562	1.20164	10.904	2.32019e-26	9.69755e-25	48.7305
KCNE4	-0.959922	4.81378	-7.49765	1.33272e-13	2.54287e-12	19.7355
AC023825.2	0.959712	-4.83284	11.3469	2.66966e-28	1.19944e-26	53.153
RAB33A	0.959173	-0.407048	15.4444	7.39713e-49	6.17867e-47	100.144
PLEKHD1	-0.958916	1.10945	-6.76038	2.22757e-11	3.26003e-10	14.7193
RASGRF1	0.958751	0.822152	9.36697	4.07728e-20	1.2972e-18	34.5098
AC010735.2	-0.958673	-0.392459	-8.49244	6.47411e-17	1.64471e-15	27.2399
FAM78A	0.958353	3.10914	20.1988	1.98048e-77	4.00242e-75	165.594
GJB6	0.958068	-3.03469	5.52026	4.21977e-08	3.89488e-07	7.36957
SNTN	-0.957982	-3.28809	-6.37837	2.62933e-10	3.3414e-09	12.3079
SMIM31	-0.957889	-2.54137	-4.70655	2.83978e-06	1.913e-05	3.31157
PROK2	0.957839	-4.96865	9.52338	1.02412e-20	3.36544e-19	35.8744
CFAP43	-0.956778	1.58354	-10.9384	1.64894e-26	6.94036e-25	49.0687
PLA2G2A	0.956591	1.03156	5.20882	2.26708e-07	1.85319e-06	5.74371
AL645941.2	0.956265	-5.30406	12.232	2.36853e-32	1.21256e-30	62.4021
CD40	0.955938	3.58481	18.4254	2.7123e-66	3.71435e-64	140.074
WNT6	0.955367	-1.47683	6.50757	1.15733e-10	1.54194e-09	13.1089
TMEM26-AS1	-0.955058	-2.92609	-7.72479	2.50937e-14	5.13863e-13	21.3755
CD163	0.954581	5.14712	12.9727	6.45163e-36	3.77984e-34	70.5459
TMEM145	-0.954025	0.583736	-7.15743	1.49839e-12	2.54011e-11	17.362
AC096733.2	-0.953638	1.61026	-8.39797	1.38367e-16	3.42483e-15	26.4918
ARHGAP30	0.953544	4.73205	19.1028	1.73399e-70	2.80133e-68	149.685
HTR3A	0.953535	-3.70737	6.56635	7.92908e-11	1.08096e-09	13.4783
AC093311.1	0.953403	-4.19949	11.8644	1.21711e-30	5.85852e-29	58.4958
CASP1	0.95334	3.95888	17.0207	7.42851e-58	8.09768e-56	120.746
ABHD12B	-0.952357	-0.707626	-7.0828	2.5144e-12	4.12886e-11	16.8547
WARS	0.951871	7.04577	22.6847	8.69521e-94	2.87844e-91	203.091
CYP4A11	-0.95186	-3.51219	-7.28513	6.11215e-13	1.08382e-11	18.2411
ATP1A2	-0.951697	0.35304	-6.8227	1.47145e-11	2.20428e-10	15.1249
GPA33	0.951012	-2.0681	11.4278	1.16311e-28	5.2475e-27	53.9763
DNAAF1	-0.949984	1.42376	-9.35976	4.34361e-20	1.3795e-18	34.4474
FCAR	0.949765	-3.30939	9.63444	3.79615e-21	1.27704e-19	36.8548
GPR65	0.949397	2.42002	17.3523	8.18433e-60	9.49716e-58	125.23
POU2F2	0.949256	2.85906	17.0558	4.62336e-58	5.09126e-56	121.218
TOX2	0.948979	1.09558	13.3571	7.94419e-38	4.84362e-36	74.9106
HLA-DRB9	0.948905	-3.30961	9.94686	2.21216e-22	7.89456e-21	39.6643
ZIC1	0.948759	-1.40326	4.46964	8.64485e-06	5.31284e-05	2.24648
IRAIN	-0.948754	-2.89794	-7.24773	7.95883e-13	1.39387e-11	17.9822
AC112206.2	-0.948732	-2.89381	-7.16386	1.43273e-12	2.43492e-11	17.4059
PDE3B	0.948695	2.11445	10.8094	5.91248e-26	2.43536e-24	47.8043
DPYS	0.948467	-3.50436	9.23492	1.28982e-19	3.97928e-18	33.3728
GATA3	-0.948343	8.52147	-7.61975	5.46071e-14	1.08289e-12	20.6116
AC124319.2	-0.947032	-3.08927	-9.3839	3.51416e-20	1.12668e-18	34.6566
DPPA4	0.946662	-4.23377	10.9563	1.37933e-26	5.82372e-25	49.2455
NPNT	-0.946562	6.85463	-8.83245	3.96384e-18	1.11573e-16	29.9931
CEACAM3	0.946476	-3.71786	9.74898	1.35045e-21	4.63837e-20	37.8761
MIR29B2CHG	-0.946472	2.70099	-8.82216	4.31936e-18	1.21012e-16	29.9084
TEX11	0.946224	-2.15261	10.932	1.756e-26	7.38518e-25	49.0064
PIK3CD	0.945804	3.98695	18.257	2.91136e-65	3.85981e-63	137.713
KIF12	-0.945028	4.3633	-7.62661	5.19204e-14	1.03265e-12	20.6612
APOC1	0.944775	5.34875	12.7162	1.15202e-34	6.455e-33	67.6856
AOX2P	-0.944491	-2.88165	-7.71561	2.68678e-14	5.48943e-13	21.3084
ADGRE5	0.944481	4.92903	17.5811	3.54391e-61	4.24004e-59	128.354
MPPED1	-0.944045	-3.51744	-6.11313	1.35417e-09	1.57038e-08	10.7103
AC017002.3	0.94352	-2.73554	12.2202	2.69246e-32	1.37318e-30	62.275
CCL23	0.942995	-2.95952	9.64031	3.60119e-21	1.216e-19	36.9069
VIM-AS1	0.942975	0.780843	9.48943	1.38459e-20	4.52247e-19	35.5765
AL132642.1	0.942873	-5.51275	11.9942	3.05907e-31	1.5102e-29	59.865
AP005121.1	-0.942731	-2.68969	-4.7448	2.36138e-06	1.61579e-05	3.48847
CPLX1	-0.942578	2.44693	-10.427	2.42804e-24	9.39174e-23	44.1271
GTF2IP7	-0.942419	0.525631	-7.26055	7.2712e-13	1.27967e-11	18.0708
AL133467.1	0.942367	-2.67592	10.3621	4.5134e-24	1.72356e-22	43.5137
IGLV3-29	0.942258	-5.37521	8.37182	1.70518e-16	4.18988e-15	26.286
AC124248.1	0.942153	-3.60214	7.58257	7.17503e-14	1.40836e-12	20.3435
MS4A6A	0.941421	5.09354	17.742	3.83833e-62	4.75028e-60	130.565
ACSL5	0.941002	4.2614	14.9856	2.42318e-46	1.87593e-44	94.3877
CSTA	0.940591	2.30873	9.12784	3.24893e-19	9.83224e-18	32.461
GLRA3	-0.940573	-1.63499	-4.00436	6.63535e-05	0.000341215	0.309532
UGT2B7	0.940239	-3.74386	5.69744	1.55989e-08	1.53791e-07	8.33438
MISP	-0.939902	4.51854	-6.83269	1.37636e-11	2.0693e-10	15.1903
GRPR	-0.93921	0.930236	-4.75107	2.29077e-06	1.57263e-05	3.51759
CFAP61	-0.938906	0.203667	-9.08329	4.75872e-19	1.41943e-17	32.0843
AC010735.1	-0.938525	-2.67313	-7.73132	2.39013e-14	4.9019e-13	21.4233
CFAP99	-0.938266	-1.20668	-7.69602	3.10777e-14	6.30184e-13	21.1653
AC073525.1	-0.938192	-4.82026	-5.2736	1.60947e-07	1.34769e-06	6.07454
HEATR9	0.938138	-3.70329	10.7939	6.8894e-26	2.82696e-24	47.6529
GIMAP4	0.936891	4.69767	18.8453	6.95592e-69	1.0455e-66	146.011
KIF21B	0.935899	2.91286	15.4208	9.99266e-49	8.28255e-47	99.8452
IGHV3OR16-11	0.93546	-5.30999	9.46278	1.75319e-20	5.7057e-19	35.3433
AL136962.1	0.934539	-3.76005	9.64189	3.55041e-21	1.1996e-19	36.9209
RN7SKP275	-0.934508	-4.79167	-8.44559	9.44376e-17	2.37564e-15	26.868
AC092145.1	0.933806	-5.07613	10.1525	3.27223e-23	1.20605e-21	41.554
C5AR2	-0.933761	3.68797	-8.47887	7.22354e-17	1.83251e-15	27.132
GNG8	0.933698	-4.00585	10.6542	2.70499e-25	1.08278e-23	46.299
RCSD1	0.933032	3.86442	16.7248	3.98165e-56	4.10011e-54	116.786
AC133065.2	0.93291	-4.37896	9.12803	3.24343e-19	9.82111e-18	32.4626
C19orf84	0.932715	-3.3233	10.7553	1.0068e-25	4.09698e-24	47.2773
FCGR3A	0.932565	5.96119	14.9173	5.69009e-46	4.36745e-44	93.5394
AP000844.2	-0.93215	-1.45454	-4.31261	1.75804e-05	0.000101805	1.56976
OPRK1	0.931758	-3.96634	5.50685	4.54475e-08	4.16774e-07	7.29771
KRT81	0.931368	2.06604	4.61664	4.35883e-06	2.83542e-05	2.90112
AC092868.1	0.931351	-4.91056	10.0527	8.30738e-23	3.0024e-21	40.6327
AC022784.1	0.931257	-3.65559	5.41156	7.66342e-08	6.76112e-07	6.79193
IL18R1	0.931254	1.23759	14.8406	1.47816e-45	1.12022e-43	92.5907
IL31RA	0.931088	-3.65691	9.14914	2.70535e-19	8.22875e-18	32.6417
TRAJ3	0.931048	-5.74654	12.9454	8.79108e-36	5.1282e-34	70.2389
CCL4L2	0.930968	1.47384	9.07899	4.93691e-19	1.47177e-17	32.048
KRT8P41	-0.930705	-2.65123	-7.31209	5.04887e-13	9.03589e-12	18.4286
LINC01842	0.929059	-2.86647	6.49819	1.22895e-10	1.6289e-09	13.0503
CTSE	0.928815	-3.98431	6.12605	1.25202e-09	1.46133e-08	10.7867
ADAMTS15	-0.928741	4.95769	-6.77821	1.97899e-11	2.9168e-10	14.835
HLA-G	0.92869	1.47577	9.76716	1.14513e-21	3.94069e-20	38.0391
IGHV1OR16-3	0.928046	-5.78017	10.4682	1.636e-24	6.38301e-23	44.5178
COL2A1	-0.927833	1.32197	-4.14755	3.61893e-05	0.000196571	0.883673
AP002954.1	0.927831	-3.10921	9.84003	5.89652e-22	2.05935e-20	38.6951
AC135068.8	0.927747	-5.92473	10.7724	8.50903e-26	3.47078e-24	47.4439
SLC5A7	-0.927371	-4.59389	-5.89876	4.86785e-09	5.17769e-08	9.46542
AP000439.1	-0.926917	-3.54072	-7.21936	9.71675e-13	1.68209e-11	17.7866
ATP10B	0.925913	-2.53011	6.3446	3.25067e-10	4.08864e-09	12.101
MS4A4A	0.925788	3.15868	15.5244	2.66235e-49	2.24465e-47	101.16
MYL7	-0.925724	-3.27382	-5.45917	5.90857e-08	5.32166e-07	7.0436
LINC01841	0.925674	-4.28253	10.614	3.99941e-25	1.59148e-23	45.9119
IGKV2-18	0.925537	-5.60675	10.0548	8.14718e-23	2.94647e-21	40.6519
ADGRF1	0.925496	-1.17232	5.36561	9.83038e-08	8.51288e-07	6.55105
BLACAT1	0.925153	-2.29129	5.60795	2.58767e-08	2.47392e-07	7.84347
NBPF6	-0.924253	-1.80681	-4.73969	2.42046e-06	1.6524e-05	3.46476
CEACAM5	-0.924082	1.93516	-3.93512	8.83655e-05	0.000442229	0.0389027
AC022706.1	0.923611	-0.948861	15.5623	1.63807e-49	1.39195e-47	101.643
AC010247.2	0.923484	-2.15752	12.308	1.03678e-32	5.38957e-31	63.2215
DOC2A	-0.923423	1.29461	-8.09457	1.51013e-15	3.42375e-14	24.1389
AC005863.1	0.922892	-4.7413	6.13707	1.17087e-09	1.37257e-08	10.8519
NMU	0.922639	-1.19387	5.85754	6.19678e-09	6.49393e-08	9.23082
IGHD2-2	0.922538	-6.07056	12.4067	3.53061e-33	1.86407e-31	64.2901
BTN3A3	0.922502	4.66036	19.4905	6.37003e-73	1.10521e-70	155.264
SCEL	0.922205	-3.56111	4.92788	9.58715e-07	7.01632e-06	4.35428
CMPK2	0.921331	3.68665	11.8028	2.33416e-30	1.11164e-28	57.8502
SLC22A31	0.921234	-2.97573	6.28838	4.61688e-10	5.70204e-09	11.7588
SMC1B	0.920591	-0.42673	7.31914	4.80213e-13	8.6229e-12	18.4777
ARHGAP29-AS1	-0.920195	-2.21681	-6.00148	2.65009e-09	2.94351e-08	10.0568
KBTBD8	0.919764	0.805282	14.9707	2.92225e-46	2.25905e-44	94.2016
LINC01675	0.91938	-5.6733	11.6954	7.2269e-30	3.3821e-28	56.7299
AC100826.1	-0.918387	-3.28848	-4.81548	1.67338e-06	1.17724e-05	3.81899
ZBTB16	-0.918353	0.0632166	-5.98433	2.93515e-09	3.24013e-08	9.95737
KCNH1-IT1	-0.918233	-3.68579	-6.20247	7.85065e-10	9.399e-09	11.2413
IL16	0.917862	4.07573	16.1339	9.96776e-53	9.25732e-51	109.004
IGHV3-37	0.917232	-5.52108	10.167	2.85487e-23	1.05511e-21	41.689
STMND1	-0.916433	1.73224	-5.26282	1.70434e-07	1.42227e-06	6.01921
BTG1P1	0.916393	-4.63028	10.3534	4.90302e-24	1.86838e-22	43.4317
GSDMC	0.916273	0.275336	7.14434	1.64139e-12	2.77035e-11	17.2726
CCDC196	-0.915507	-3.4188	-5.15516	3.00231e-07	2.40145e-06	5.47266
BTN3A2	0.915275	5.51934	18.4411	2.17508e-66	2.98639e-64	140.294
RAB6C	-0.915098	0.0669689	-6.62119	5.55649e-11	7.6996e-10	13.8257
BAIAP3	-0.914571	3.29874	-7.74156	2.21455e-14	4.55914e-13	21.4983
C1S	0.914537	8.02878	11.8787	1.04646e-30	5.05968e-29	58.6456
FMO6P	0.914361	-4.35662	6.65271	4.52417e-11	6.36392e-10	14.0265
LINC01833	0.914019	-2.11301	4.15755	3.46638e-05	0.000188951	0.924532
AC119044.1	0.913709	-1.92954	14.0624	1.96876e-41	1.33123e-39	83.1555
DKK1	0.913556	-0.110407	5.50142	4.68299e-08	4.28651e-07	7.26869
DERL3	0.912764	3.68204	11.5989	1.97875e-29	9.11021e-28	55.7316
FCHO1	0.912384	2.07268	11.5598	2.97135e-29	1.35989e-27	55.3287
AC007336.2	0.912148	-4.07351	9.32888	5.69209e-20	1.79404e-18	34.1804
ITPRIPL1	0.911805	0.678725	13.3374	9.97051e-38	6.07222e-36	74.685
CGA	-0.911235	-2.38077	-3.72428	0.000205796	0.000948865	-0.756804
ACHE	0.91101	-0.0689075	9.78629	9.62337e-22	3.32651e-20	38.211
MX1	0.910963	6.85057	9.3968	3.13758e-20	1.00714e-18	34.7685
AC002064.2	-0.91059	-3.38475	-7.90023	6.70841e-15	1.44503e-13	22.6722
AC078993.1	-0.909703	0.334442	-4.696	2.98728e-06	2.00237e-05	3.26303
LILRB5	0.908423	1.1061	10.7228	1.38426e-25	5.61181e-24	46.9621
AL031595.1	0.907195	-4.17227	10.8317	4.74486e-26	1.96491e-24	48.0221
TMEM176B	0.907126	5.82165	12.3368	7.57772e-33	3.95441e-31	63.5325
CD180	0.906152	2.69852	14.8962	7.39896e-46	5.66299e-44	93.2784
SLAIN1	0.905902	0.703286	7.79514	1.48301e-14	3.09922e-13	21.8923
IGHV1-68	0.905739	-5.63477	9.90788	3.16673e-22	1.12122e-20	39.3096
ELN-AS1	-0.905577	-0.836371	-7.37009	3.33993e-13	6.12158e-12	18.8339
HCAR1	-0.905234	4.44752	-8.06676	1.87292e-15	4.20911e-14	23.9271
IL6	0.905214	-0.0122603	7.29751	5.59905e-13	9.97752e-12	18.3271
FGFBP2	0.90469	-1.81176	6.83276	1.37576e-11	2.06896e-10	15.1907
AC022182.2	0.904452	-3.01034	11.3088	3.94205e-28	1.75938e-26	52.7669
P2RY13	0.903916	1.70659	12.0171	2.39538e-31	1.1858e-29	60.1075
SILC1	0.903886	-3.4024	5.06821	4.70703e-07	3.64087e-06	5.03911
CACNA1H	-0.903884	3.83688	-7.05501	3.04527e-12	4.96434e-11	16.6671
SCUBE1	-0.903881	1.91546	-6.71185	3.06954e-11	4.41913e-10	14.4057
AL137186.1	0.903834	-5.27024	11.4446	9.78814e-29	4.42344e-27	54.1472
ZSCAN1	-0.903186	-0.923116	-5.8487	6.52455e-09	6.81754e-08	9.18074
LCT	0.903168	-3.00023	6.01714	2.41351e-09	2.69517e-08	10.1477
TRIM22	0.902968	5.59572	15.7681	1.161e-50	1.01699e-48	104.274
IGLC5	0.902632	-5.85347	11.6631	1.01266e-29	4.71865e-28	56.3955
LINC01983	-0.902431	-4.65173	-6.59858	6.43588e-11	8.8658e-10	13.6821
NCF2	0.902423	3.84717	16.3486	5.9133e-54	5.70797e-52	111.813
DAPP1	0.902357	3.46258	12.2121	2.93832e-32	1.49293e-30	62.1883
AC022509.1	0.902285	-3.7675	7.36295	3.51477e-13	6.42023e-12	18.7839
ST8SIA1	0.901809	2.11859	10.0062	1.27848e-22	4.58072e-21	40.2064
AC025423.3	-0.90178	-4.63543	-5.45563	6.02455e-08	5.41707e-07	7.02479
C12orf42	0.90145	-3.60722	7.90745	6.35013e-15	1.37113e-13	22.7262
IL15	0.901275	1.64553	16.552	3.99499e-55	3.99196e-53	114.493
HLA-E	0.901167	8.92587	20.2401	1.07502e-77	2.20559e-75	166.203
ADGRB2	-0.900661	4.35498	-8.93681	1.65094e-18	4.76126e-17	30.857
B2M	0.900561	10.9744	18.9483	1.59373e-69	2.47115e-67	147.477
LY75	0.899958	3.13026	12.4423	2.38772e-33	1.27563e-31	64.678
KRT86	0.899917	0.877166	7.64436	4.55506e-14	9.11333e-13	20.7897
IGLV3-13	0.899806	-5.43853	9.66572	2.8654e-21	9.72416e-20	37.1327
IGHV3-6	0.89955	-5.48224	9.89635	3.52035e-22	1.24153e-20	39.205
ITIH6	-0.899193	1.75766	-6.44655	1.70829e-10	2.22974e-09	12.7288
AC064799.2	-0.898835	-4.69477	-8.08085	1.67945e-15	3.7917e-14	24.0343
APOBEC3C	0.897824	4.58622	16.016	4.65435e-52	4.22091e-50	107.472
KCNJ11	-0.897038	3.48498	-8.40344	1.32443e-16	3.28573e-15	26.5349
REEP6	-0.89697	5.18028	-6.87935	1.00638e-11	1.54315e-10	15.4966
TRAF1	0.896319	3.83073	17.5891	3.174e-61	3.81438e-59	128.463
BTK	0.896318	3.02577	17.6708	1.02729e-61	1.25127e-59	129.586
GPR139	-0.896196	-4.53879	-5.10154	3.96483e-07	3.10461e-06	5.20449
AP001533.1	-0.896044	-2.66571	-6.96284	5.72085e-12	9.02079e-11	16.0495
LINC02732	0.896004	-5.4516	7.13462	1.75617e-12	2.95206e-11	17.2064
LAPTM5	0.895251	7.55572	17.7231	4.99139e-62	6.14909e-60	130.304
IGF1R	-0.894305	7.41034	-9.6447	3.462e-21	1.17046e-19	36.9458
GLRB	-0.894001	2.7513	-8.83108	4.00954e-18	1.12741e-16	29.9818
NLRC3	0.893775	2.63813	18.9476	1.61069e-69	2.4903e-67	147.467
GPR150	0.893253	-2.4331	11.4047	1.47549e-28	6.64573e-27	53.7406
EN1	0.892901	1.44038	6.27777	4.93154e-10	6.06844e-09	11.6945
AC133785.1	0.892839	-4.45854	6.42987	1.89904e-10	2.46382e-09	12.6254
PKHD1L1	0.892528	-2.09895	7.44028	2.01806e-13	3.78493e-12	19.3283
SERPINA12	-0.89247	-2.08436	-5.72801	1.31009e-08	1.30571e-07	8.50375
PRSS29P	-0.892451	-4.25724	-6.79234	1.80155e-11	2.66841e-10	14.9269
IL18	0.892141	3.10521	14.3	1.12343e-42	7.83195e-41	86
AC097637.2	0.891988	-3.95603	10.2866	9.24343e-24	3.48301e-22	42.8045
CR936218.2	-0.891826	-4.72946	-7.41112	2.48926e-13	4.6205e-12	19.1223
LINC01684	0.891567	-1.86724	13.2131	4.17101e-37	2.50907e-35	73.2643
LIPG	0.891131	1.2418	8.91414	1.99849e-18	5.71471e-17	30.6686
CNTNAP4	0.890343	-4.39116	7.10251	2.1941e-12	3.63945e-11	16.9882
AC022296.2	0.890322	-5.98781	13.7647	6.79061e-40	4.36728e-38	79.6389
STH	-0.890307	-4.75517	-8.4192	1.16728e-16	2.91194e-15	26.6593
LINC01619	0.890242	-1.28363	10.0395	9.3896e-23	3.37994e-21	40.5116
LINC02073	0.890062	-2.84344	9.0277	7.64484e-19	2.25045e-17	31.6166
LINC01436	0.889235	-0.540749	6.36317	2.89318e-10	3.65776e-09	12.2146
AP000851.1	0.888676	-2.08352	4.58552	5.04713e-06	3.24019e-05	2.76082
NSG2	-0.888571	-2.37073	-5.65097	2.03067e-08	1.97215e-07	8.07851
LINC00189	0.888254	-4.4371	9.42822	2.37902e-20	7.70065e-19	35.0419
TNFAIP3	0.888169	5.03712	15.7323	1.84215e-50	1.59808e-48	103.815
AC008514.1	0.887889	-2.74727	7.2531	7.66363e-13	1.34566e-11	18.0193
AL161908.1	-0.887737	0.562585	-8.03551	2.38374e-15	5.31286e-14	23.6898
PARVG	0.887286	3.42231	16.6655	8.7963e-56	8.9386e-54	115.998
SLC25A24P2	-0.887207	-3.63235	-4.36732	1.37636e-05	8.12347e-05	1.80288
LAIR1	0.887143	4.6238	17.576	3.79786e-61	4.53382e-59	128.285
APBB1IP	0.886732	3.82992	16.6967	5.79566e-56	5.93412e-54	116.413
LHX2	0.886555	-1.95334	6.44758	1.69713e-10	2.21732e-09	12.7352
LST1	0.886425	2.92205	15.9264	1.49381e-51	1.33673e-49	106.313
FAM198B-AS1	-0.886175	2.86078	-7.88761	7.38269e-15	1.58332e-13	22.578
LPXN	0.885922	4.12366	20.6185	3.89798e-80	8.55005e-78	171.796
ZNF703	-0.884888	6.95432	-9.06016	5.79814e-19	1.71902e-17	31.8894
CAPN6	0.884829	0.700416	5.03764	5.50441e-07	4.21294e-06	4.88835
AC069120.1	-0.884601	-1.32464	-6.51029	1.13728e-10	1.51634e-09	13.126
SPDEF	-0.884394	6.74732	-5.98264	2.96488e-09	3.26961e-08	9.94757
FO393401.1	0.884209	-2.65991	13.4842	1.81813e-38	1.13285e-36	76.3746
COL4A3	0.883979	-0.649637	9.72677	1.65137e-21	5.65755e-20	37.6773
GBP2	0.883844	6.50169	15.4609	5.99304e-49	5.0214e-47	100.353
CCL3	0.883746	1.94695	11.2896	4.7922e-28	2.13176e-26	52.5734
LGALS9	0.883094	5.59316	14.8889	8.10533e-46	6.19484e-44	93.1878
KCNF1	-0.883085	0.891291	-5.39854	8.22528e-08	7.21437e-07	6.72348
AC005077.4	-0.88262	2.36272	-6.58788	6.89805e-11	9.4831e-10	13.6144
AC104078.1	0.882133	-5.76588	12.416	3.18567e-33	1.68691e-31	64.392
AF127936.1	0.881893	-2.23353	11.2824	5.16183e-28	2.2943e-26	52.4998
GRP	-0.881854	0.985955	-5.75021	1.15354e-08	1.16192e-07	8.62728
LILRB3	0.881804	0.39797	15.214	1.37583e-47	1.1031e-45	97.2387
AP005019.1	0.88174	-2.46129	11.5869	2.24238e-29	1.03063e-27	55.6076
NCF4	0.881302	2.82187	16.3853	3.64456e-54	3.52432e-52	112.294
PSMB8	0.880755	6.14734	14.8335	1.61385e-45	1.21623e-43	92.5034
AC244157.2	0.880727	-5.6914	10.7595	9.66065e-26	3.93418e-24	47.3182
SATB1-AS1	0.880194	-1.18639	9.36869	4.01636e-20	1.27933e-18	34.5247
AL022067.1	0.879906	-4.60927	9.90988	3.10912e-22	1.10154e-20	39.3278
PLA1A	0.879792	1.32088	11.1558	1.86377e-27	8.0712e-26	51.2279
AC098591.2	-0.879784	-3.03384	-8.82312	4.28487e-18	1.20108e-16	29.9163
AC008763.1	-0.879664	0.240866	-9.34336	5.01458e-20	1.58699e-18	34.3055
AFAP1-AS1	0.879211	-1.02971	5.67049	1.81818e-08	1.77827e-07	8.18573
CPEB2-DT	-0.879183	-3.17572	-9.54164	8.70513e-21	2.87115e-19	36.0349
PDZPH1P	-0.878905	-4.1204	-6.25297	5.75057e-10	7.01866e-09	11.5447
ANKRD22	0.878712	2.34204	10.4169	2.6751e-24	1.03104e-22	44.0312
CYP4B1	-0.878386	2.91768	-5.31916	1.26207e-07	1.07464e-06	6.30949
FXYD7	0.877856	-2.67098	9.83138	6.3813e-22	2.22004e-20	38.617
MAATS1	-0.87679	1.80218	-7.56891	7.92983e-14	1.54807e-12	20.2453
IGHV7-34-1	0.876743	-5.53018	9.50476	1.20848e-20	3.96402e-19	35.7109
IGLJ3	0.87655	-6.0162	11.6044	1.86853e-29	8.61741e-28	55.7884
FZD9	0.876437	-1.74004	6.07545	1.70062e-09	1.94127e-08	10.4885
SLC7A7	0.876254	4.12443	17.9476	2.21133e-63	2.79441e-61	133.404
C10orf105	0.876135	-4.22222	9.20115	1.72776e-19	5.29406e-18	33.0842
SLC12A1	0.876121	-1.56016	5.65366	1.99994e-08	1.94476e-07	8.0933
AL034374.1	-0.876069	-0.55883	-7.75321	2.03001e-14	4.19071e-13	21.5838
LINC02495	0.875615	-4.24041	7.04618	3.23592e-12	5.25766e-11	16.6076
TNFAIP8L2	0.875568	2.0501	17.2462	3.48192e-59	3.97211e-57	123.79
LINC01198	0.875322	-4.52045	5.2377	1.94688e-07	1.60925e-06	5.89072
SIGLEC1	0.875167	4.06368	12.2022	3.27224e-32	1.65946e-30	62.0816
C10orf82	-0.875052	-0.417078	-3.80798	0.00014784	0.000706079	-0.446037
CHODL	0.874825	-0.81234	6.38183	2.57272e-10	3.27331e-09	12.3292
AC100793.4	-0.874705	-1.99508	-7.10647	2.1348e-12	3.54435e-11	17.0151
CAMK4	0.874323	1.84573	12.4853	1.48837e-33	8.02309e-32	65.1469
STX11	0.874239	1.54063	14.7573	4.15141e-45	3.08123e-43	91.5646
GMFG	0.873069	3.61458	16.2919	1.24918e-53	1.18879e-51	111.069
GREB1L	-0.873023	3.23824	-7.22296	9.47427e-13	1.64169e-11	17.8113
ACADSB	-0.872722	6.23711	-10.0789	6.50905e-23	2.36992e-21	40.8739
HPN	-0.872482	4.71356	-6.76026	2.22943e-11	3.26098e-10	14.7185
FAM47E	-0.872478	1.60901	-10.7502	1.05812e-25	4.29932e-24	47.2281
ZNF725P	-0.87236	-4.28436	-6.32204	3.74346e-10	4.67145e-09	11.9633
AC131953.1	-0.872083	-3.14915	-8.65988	1.65514e-17	4.43445e-16	28.584
LINC00683	-0.871915	-1.52458	-5.97943	3.02196e-09	3.32508e-08	9.92902
SERPINA3	-0.871686	2.02378	-6.74529	2.46165e-11	3.57932e-10	14.6216
MATK	0.871565	1.3802	9.3758	3.77341e-20	1.2055e-18	34.5863
SLC16A6	-0.871488	4.08573	-7.1078	2.11526e-12	3.51624e-11	17.0241
TSPAN32	0.871483	-0.312772	13.0335	3.24018e-36	1.91287e-34	71.2295
LNCPRESS1	-0.87083	-4.97703	-7.74081	2.22697e-14	4.58295e-13	21.4928
SCARA5	0.870383	-0.262413	5.18804	2.5283e-07	2.05242e-06	5.63845
TRDV2	0.870327	-5.96903	12.8304	3.21013e-35	1.83296e-33	68.9535
ATP1A4	-0.870212	0.468083	-5.39514	8.37859e-08	7.33691e-07	6.70561
SERPINB9	0.869231	3.76629	16.9724	1.42608e-57	1.54209e-55	120.097
CCDC158	-0.86901	0.152203	-8.59864	2.73282e-17	7.17218e-16	28.0898
IGHD3-22	0.868961	-6.01611	10.8232	5.16039e-26	2.13045e-24	47.939
IGF2BP2	0.868117	1.34918	7.80013	1.42851e-14	2.99378e-13	21.9291
LMX1B	-0.868043	5.62368	-8.68785	1.31502e-17	3.55498e-16	28.8107
FAM83E	-0.867825	2.19315	-5.29051	1.4709e-07	1.23878e-06	6.16152
RASGRP2	0.867541	1.7116	12.1003	9.81799e-32	4.9235e-30	60.9919
LYPD6	-0.867458	3.02174	-6.62392	5.45876e-11	7.57975e-10	13.843
LINC00877	0.86711	-2.70121	11.7579	3.74885e-30	1.77442e-28	57.3806
CLEC12A-AS1	0.867099	-4.70502	9.40214	2.99361e-20	9.6322e-19	34.8149
AC079296.1	-0.867084	-4.13328	-6.33463	3.46006e-10	4.33684e-09	12.0401
EFCAB12	-0.867051	1.05844	-8.49592	6.29434e-17	1.60509e-15	27.2677
MYB-AS1	-0.866833	-4.08831	-7.8825	7.67418e-15	1.64257e-13	22.54
DIO1	-0.866615	0.999627	-4.77801	2.0097e-06	1.39421e-05	3.64318
RAB39A	0.865886	-1.35433	9.34047	5.14302e-20	1.62383e-18	34.2806
KCND3	-0.865368	3.41831	-6.64803	4.66472e-11	6.53776e-10	13.9966
CPVL	0.864719	4.13256	14.9149	5.86119e-46	4.49239e-44	93.5099
LRMP	0.864595	1.96799	14.7815	3.07382e-45	2.29089e-43	91.8632
HCK	0.86429	3.97284	15.5286	2.52336e-49	2.1308e-47	101.213
IL20	-0.864269	-0.295901	-4.39618	1.20828e-05	7.22013e-05	1.92702
AC079793.1	0.863002	-4.95331	8.95193	1.45318e-18	4.20215e-17	30.9829
EPHA1-AS1	0.862682	-2.10191	12.035	1.97838e-31	9.81172e-30	60.2971
EVI2A	0.861844	3.07212	16.1233	1.14441e-52	1.05739e-50	108.867
AC026495.1	0.861842	-5.19201	8.63707	1.99576e-17	5.30227e-16	28.3995
DEFB132	-0.861798	-2.69153	-5.35239	1.05573e-07	9.09858e-07	6.48207
CYP4X1	-0.861781	4.10645	-5.42379	7.16971e-08	6.35911e-07	6.85636
LYPD6B	-0.861681	3.212	-6.94064	6.65172e-12	1.04015e-10	15.9019
PDE11A	-0.861665	0.454593	-8.80882	4.82758e-18	1.34551e-16	29.7987
LRRC37A4P	0.861643	0.360031	8.97354	1.21049e-18	3.52303e-17	31.1631
TLCD3B	-0.861592	0.097383	-7.48051	1.50907e-13	2.85912e-12	19.6136
ARNTL2	0.861462	3.14609	10.7282	1.31282e-25	5.32622e-24	47.0146
ANKRD55	0.861085	-2.25097	8.98633	1.08627e-18	3.17349e-17	31.2699
MUC16	0.860117	1.78129	4.45924	9.0672e-06	5.54839e-05	2.20095
KLRG1	0.859832	0.475428	14.7106	7.39184e-45	5.42662e-43	90.9913
ADAMTS19-AS1	-0.859215	-3.82931	-6.09629	1.49951e-09	1.72631e-08	10.611
LINC02539	0.859165	-5.9212	12.4096	3.41789e-33	1.80633e-31	64.3222
AC103760.1	-0.85902	1.15148	-8.73586	8.84731e-18	2.4184e-16	29.2015
ABAT	-0.858715	5.32025	-7.96732	4.02342e-15	8.81088e-14	23.1749
FCER1G	0.85856	4.92559	16.6191	1.63263e-55	1.6405e-53	115.383
CLEC12B	0.857215	-4.45028	9.1052	3.94513e-19	1.18527e-17	32.2693
AC062028.2	-0.856263	-3.35375	-5.1146	3.70607e-07	2.91658e-06	5.26956
CCDC74A	-0.856256	4.17449	-7.48667	1.44318e-13	2.74488e-12	19.6574
INPP5D	0.855094	4.55047	16.2571	1.97731e-53	1.87511e-51	110.613
PTGDR	0.854741	-0.716945	10.7617	9.44881e-26	3.85082e-24	47.3402
AL645924.1	-0.854735	-3.58504	-7.24722	7.98792e-13	1.39805e-11	17.9787
AC005544.1	-0.854491	-3.64878	-7.09272	2.34778e-12	3.87888e-11	16.9219
INPP5J	-0.85432	4.35064	-8.20759	6.2543e-16	1.46474e-14	25.0064
KLRC3	0.854103	-4.96357	8.46616	8.00299e-17	2.02453e-15	27.0311
SIAH2-AS1	-0.853896	-1.67034	-8.32898	2.39837e-16	5.82682e-15	25.9501
SEC14L2	-0.853883	5.28632	-8.29404	3.16429e-16	7.60543e-15	25.6772
ERICH3	-0.853841	-0.702268	-4.60575	4.58881e-06	2.97248e-05	2.85191
GAMT	-0.852609	4.35655	-8.59394	2.83977e-17	7.4384e-16	28.0519
IGHV3-75	0.852159	-5.31103	8.90291	2.19639e-18	6.27063e-17	30.5754
CACNG4	-0.851877	5.33595	-5.3971	8.29002e-08	7.26643e-07	6.71589
AP001783.1	0.851838	-4.61299	5.58773	2.89824e-08	2.74748e-07	7.73359
GIMAP2	0.851648	3.16117	15.3729	1.83763e-48	1.50923e-46	99.2397
AL590666.2	-0.851379	-0.961228	-5.94907	3.61836e-09	3.92923e-08	9.75383
TMEM71	0.850734	0.708373	10.1854	2.40305e-23	8.92404e-22	41.8594
ICAM1	0.850336	5.23369	12.7181	1.12884e-34	6.33173e-33	67.7058
CYTH4	0.849483	3.86441	16.292	1.24807e-53	1.18879e-51	111.07
HERC5	0.848661	3.5393	11.152	1.93769e-27	8.37786e-26	51.1894
S100A12	0.848589	-4.44398	7.04902	3.17331e-12	5.16216e-11	16.6267
FOXN1	-0.848518	-0.966844	-6.60553	6.15207e-11	8.49653e-10	13.7262
LINC02555	0.848302	-5.98088	11.5638	2.85257e-29	1.30775e-27	55.3691
AC010186.4	0.84807	-6.13504	14.0157	3.44292e-41	2.30778e-39	82.6003
C6orf223	0.84782	-1.7104	5.65782	1.95349e-08	1.90164e-07	8.1161
FMNL1	0.847538	4.76902	18.1638	1.07769e-64	1.40462e-62	136.41
ORM1	0.84745	-1.99451	3.95226	8.23471e-05	0.000414921	0.105494
LINC01891	0.84675	-5.59502	10.4608	1.75521e-24	6.82835e-23	44.4482
ADGRG6	0.846073	3.18398	7.88567	7.49183e-15	1.60481e-13	22.5636
WIPF1	0.845907	5.87456	16.6498	1.08461e-55	1.09802e-53	115.79
UNC13D	0.845718	4.22106	11.1052	3.10607e-27	1.3344e-25	50.722
AC016705.2	-0.845324	1.8507	-6.72361	2.84065e-11	4.10604e-10	14.4815
IGHV3-50	0.84523	-5.7862	10.1602	3.04348e-23	1.12251e-21	41.6257
LEMD1	0.84492	-2.97492	4.81955	1.64029e-06	1.15441e-05	3.83817
EFCAB6-AS1	-0.844782	-3.94034	-8.6003	2.69618e-17	7.07946e-16	28.1031
AC004969.1	-0.8445	-4.90582	-6.69471	3.43583e-11	4.9098e-10	14.2955
C2orf73	-0.844298	-2.66317	-7.70395	2.93017e-14	5.95738e-13	21.2232
AR	-0.844027	6.7143	-6.12494	1.26049e-09	1.46996e-08	10.7801
XAF1	0.843863	3.25008	10.6724	2.26499e-25	9.08672e-24	46.4747
AL021068.1	-0.843757	-3.13917	-7.16807	1.39122e-12	2.36735e-11	17.4347
CSF2RA	0.843708	2.91108	14.8256	1.77879e-45	1.33866e-43	92.4067
EPHB6	0.843505	2.10595	8.98453	1.10296e-18	3.22047e-17	31.2549
GDF15	-0.843371	3.19221	-6.50357	1.18737e-10	1.57923e-09	13.0839
BPIFB2	-0.842908	-0.0790823	-3.7578	0.000180399	0.000844319	-0.633139
GNGT2	0.8426	0.236052	15.4442	7.41003e-49	6.17987e-47	100.142
BCRP2	-0.842405	-2.59952	-6.19574	8.18155e-10	9.77781e-09	11.2011
IGLV3-6	0.842044	-5.94971	10.6239	3.63297e-25	1.44673e-23	46.007
AIF1	0.841528	4.2018	16.4961	8.39096e-55	8.33827e-53	113.755
AC021188.1	0.841315	-3.21373	10.0936	5.67588e-23	2.07076e-21	41.0094
F7	-0.840308	1.3562	-5.03432	5.59833e-07	4.27815e-06	4.87205
CYP4Z1	-0.840181	2.22954	-3.38891	0.000726555	0.00295145	-1.93437
FCGR1A	0.840011	2.22206	14.036	2.70114e-41	1.81508e-39	82.8413
RERG	-0.839993	5.60464	-8.17083	8.34037e-16	1.93648e-14	24.7231
SPATA3-AS1	0.839927	-3.89947	7.1013	2.21258e-12	3.66672e-11	16.98
GABRA3	0.839925	-3.8745	4.49115	7.83014e-06	4.85528e-05	2.34101
VNN1	0.83967	0.457257	10.9258	1.868e-26	7.844e-25	48.9452
CCR5AS	0.839395	-1.32663	12.7023	1.3457e-34	7.52462e-33	67.5314
MYBL2	0.839199	5.08389	8.10375	1.40628e-15	3.19635e-14	24.209
SEPTIN1	0.839106	3.01355	14.2926	1.22948e-42	8.56018e-41	85.9104
IFIH1	0.839073	5.37767	13.6816	1.80731e-39	1.15273e-37	78.6669
TMEM215	-0.839016	-3.00116	-5.47262	5.48808e-08	4.96781e-07	7.11507
KRT41P	-0.839012	-3.46735	-4.5576	5.75209e-06	3.65494e-05	2.63576
LRRC17	-0.838972	3.28664	-8.33824	2.22824e-16	5.42851e-15	26.0225
AC011511.5	0.838505	-3.30906	8.93243	1.71312e-18	4.93532e-17	30.8205
SETP9	0.83844	-5.9714	12.8854	1.72972e-35	9.95029e-34	69.5672
PROM1	0.838122	3.74456	4.34021	1.55438e-05	9.09089e-05	1.687
AC004522.2	-0.838066	-3.56358	-6.17791	9.12631e-10	1.08468e-08	11.0946
CXCL17	0.837933	1.63524	4.4636	8.88759e-06	5.44713e-05	2.22005
DBH-AS1	0.837314	-0.523814	10.1407	3.65314e-23	1.34186e-21	41.4451
CST5	-0.836929	-3.04317	-3.52451	0.00044168	0.00189238	-1.4713
CLEC1B	0.836605	-4.28969	9.05075	6.28275e-19	1.85861e-17	31.8102
COCH	0.836348	-0.123178	5.99572	2.74274e-09	3.04018e-08	10.0233
MS4A15	-0.836233	-0.54194	-4.08215	4.78451e-05	0.000253727	0.619013
AC090206.1	-0.836156	-3.08211	-6.65033	4.59512e-11	6.45027e-10	14.0113
BBOX1	0.835722	0.442245	4.82456	1.60043e-06	1.12822e-05	3.86179
CTNND2	-0.835593	2.77308	-5.70464	1.49721e-08	1.48099e-07	8.37418
RTN4RL1	-0.835314	4.25504	-8.32324	2.51024e-16	6.08492e-15	25.9052
RAET1L	0.835153	-3.33978	5.03501	5.57858e-07	4.26487e-06	4.87545
AL161781.2	0.83508	-5.9489	10.1648	2.9149e-23	1.07582e-21	41.6684
LINC01342	-0.834631	-2.68996	-6.65208	4.54297e-11	6.38703e-10	14.0225
CHRD	-0.8341	3.85123	-7.6437	4.57733e-14	9.15448e-13	20.785
NEK5	-0.833918	2.24267	-9.63994	3.61326e-21	1.21931e-19	36.9036
AC131011.1	0.833883	-4.28767	8.76092	7.18876e-18	1.97806e-16	29.4061
ETV3L	0.833259	-4.14323	6.02508	2.30162e-09	2.57448e-08	10.1939
ANKRD30BP1	-0.832717	-2.70723	-4.70992	2.79421e-06	1.88395e-05	3.32708
Z95114.3	0.832508	-1.92467	11.6378	1.32001e-29	6.12437e-28	56.1328
AL079343.1	-0.83246	-4.30308	-6.25272	5.75947e-10	7.02793e-09	11.5432
CCDC42	0.832188	-4.81642	10.0225	1.09919e-22	3.94619e-21	40.3558
CHRM1	0.831857	-0.0322213	5.18272	2.59974e-07	2.10408e-06	5.61156
DUSP2	0.831806	2.97053	11.9931	3.09791e-31	1.52797e-29	59.8525
LINC01694	0.831704	-2.65354	7.08487	2.47865e-12	4.07885e-11	16.8688
GZMAP1	0.83168	-5.98493	12.3816	4.64427e-33	2.44488e-31	64.0181
TDRD6	0.831519	0.167677	10.8635	3.46427e-26	1.44013e-24	48.3336
SAMHD1	0.831423	6.66963	18.9676	1.20783e-69	1.88908e-67	147.753
RGS11	-0.83112	2.52546	-7.88242	7.67879e-15	1.6429e-13	22.5394
ATRNL1	-0.830729	0.937094	-4.97931	7.4023e-07	5.53291e-06	4.60311
LYN	0.83065	4.89655	15.7639	1.2262e-50	1.07063e-48	104.22
ANKRD20A11P	-0.830616	-1.69361	-5.76461	1.0619e-08	1.07523e-07	8.70765
APOL4	0.830412	3.18248	9.89305	3.62865e-22	1.27889e-20	39.175
LINC02154	0.830376	-4.70511	7.06428	2.85689e-12	4.67137e-11	16.7296
CACNA1E	0.830021	-1.62633	9.05938	5.83691e-19	1.72957e-17	31.8828
SPI1	0.829625	4.31882	14.9492	3.8213e-46	2.94142e-44	93.935
IGKV1OR2-9	0.829615	-5.91851	10.0668	7.28221e-23	2.64251e-21	40.7629
CD83	0.829468	4.14255	16.2554	2.02259e-53	1.91468e-51	110.59
AL121985.3	0.829308	-5.80105	11.7084	6.30576e-30	2.95872e-28	56.8651
ERICH5	0.829178	-2.85503	5.36238	1.00034e-07	8.6516e-07	6.53418
PCSK4	-0.829048	1.83164	-8.65977	1.65661e-17	4.43619e-16	28.5831
RAMP2-AS1	-0.829007	1.43927	-7.87134	8.35048e-15	1.78237e-13	22.4569
SERPINA10	-0.828194	-3.97102	-5.39864	8.22091e-08	7.21288e-07	6.72399
LINC01010	0.827694	-2.9756	8.06423	1.90993e-15	4.29051e-14	23.9078
THEMIS2	0.827461	4.11331	14.8337	1.60964e-45	1.21475e-43	92.506
IGLV3-22	0.827381	-5.61819	7.80562	1.37074e-14	2.87798e-13	21.9697
DNASE1L3	0.827359	-0.677606	7.52501	1.09244e-13	2.10901e-12	19.9307
THPO	-0.827336	0.219938	-6.46798	1.49051e-10	1.95876e-09	12.8619
DEFB1	0.827089	-0.447699	4.90106	1.09613e-06	7.93372e-06	4.22548
AL356417.1	0.826645	-5.33683	8.86366	3.05322e-18	8.64368e-17	30.2506
LINC01771	0.826376	-4.65887	8.68909	1.30169e-17	3.52245e-16	28.8208
AC108206.1	0.826096	-5.5357	9.40183	3.00164e-20	9.6523e-19	34.8123
AL032819.2	-0.826093	-0.168861	-5.94704	3.66199e-09	3.9734e-08	9.74218
LINC00461	0.825721	-3.74093	4.75333	2.26574e-06	1.55702e-05	3.52813
TNFSF8	0.825502	1.26748	12.8963	1.52866e-35	8.83137e-34	69.6898
LINC01800	0.825081	-5.04334	9.19343	1.84684e-19	5.65249e-18	33.0185
CASC1	-0.824971	1.03141	-8.73509	8.90379e-18	2.43138e-16	29.1952
COTL1	0.824723	6.72065	14.2522	2.00441e-42	1.38484e-40	85.4249
ACMSD	-0.824165	-1.77453	-6.05702	1.90026e-09	2.14916e-08	10.3804
MAB21L4	0.824044	1.42036	4.24805	2.33856e-05	0.000131925	1.29833
HPCAL4	0.824035	-2.65121	7.89458	7.00217e-15	1.5047e-13	22.6301
NAT1	-0.823525	5.39239	-4.97138	7.70466e-07	5.7422e-06	4.56458
CITED1	-0.823349	0.105336	-5.76181	1.07916e-08	1.09107e-07	8.69199
GRIA1	-0.823021	-2.73155	-4.63917	3.9178e-06	2.57147e-05	3.00325
AC026765.3	-0.822944	-3.49251	-7.00841	4.19235e-12	6.71859e-11	16.354
RASSF5	0.822866	4.50208	14.4082	3.01727e-43	2.1338e-41	87.306
CASP14	0.822855	-1.06888	3.09802	0.00199754	0.00725972	-2.86763
IFNL3	0.822763	-5.11972	7.20977	1.0393e-12	1.79455e-11	17.7206
AL049839.2	-0.822601	0.0848088	-6.81895	1.50878e-11	2.25895e-10	15.1004
NEURL1	-0.822209	2.24025	-5.55211	3.53583e-08	3.302e-07	7.54088
AL590233.1	0.821894	-5.58997	10.1387	3.72106e-23	1.36588e-21	41.4269
LINC00472	-0.821694	0.883895	-7.04926	3.16794e-12	5.15497e-11	16.6284
AL512631.1	0.821668	-5.31919	8.92493	1.82491e-18	5.24058e-17	30.7582
AC073114.1	-0.821167	-3.76734	-6.66616	4.14322e-11	5.86013e-10	14.1125
MMP9	0.820282	5.53132	6.94895	6.28716e-12	9.85902e-11	15.9571
AGAP2	0.819987	2.28753	14.8851	8.49825e-46	6.48596e-44	93.1407
LSINCT5	-0.819808	-4.12155	-6.71264	3.05349e-11	4.39721e-10	14.4109
LINC02648	0.819659	-5.82426	11.02	7.3059e-27	3.11882e-25	49.8749
LINC01768	-0.819587	-4.81081	-5.82911	7.3126e-09	7.58955e-08	9.06995
PLAT	-0.81925	6.4688	-8.25566	4.28505e-16	1.01947e-14	25.3787
Z97653.2	-0.818939	-1.79867	-8.78825	5.72906e-18	1.58693e-16	29.6299
KIF25-AS1	0.818899	-4.71542	5.90874	4.59045e-09	4.90488e-08	9.52246
CAMKV	0.818858	-4.44218	5.90357	4.73223e-09	5.04139e-08	9.49289
LINC02343	-0.818574	-2.03729	-5.98243	2.96855e-09	3.27299e-08	9.94636
SLC15A3	0.818377	4.97067	15.828	5.34991e-51	4.72464e-49	105.044
EPYC	0.818115	0.0069526	4.82134	1.62593e-06	1.14505e-05	3.84661
CYP2B6	-0.817866	-4.16848	-5.74658	1.17783e-08	1.18505e-07	8.60705
UBASH3B	0.817567	2.52566	11.7592	3.69717e-30	1.75304e-28	57.3943
OSM	0.81749	0.861122	9.12194	3.41744e-19	1.03075e-17	32.411
TMEM40	0.817419	0.268244	5.43106	6.89089e-08	6.13169e-07	6.89475
PTGER4	0.817297	3.01848	14.5953	3.05932e-44	2.20692e-42	89.5799
SKINT1L	-0.817142	-3.69268	-7.70083	2.99877e-14	6.09457e-13	21.2004
IL27	0.817046	-2.42082	9.89059	3.71142e-22	1.30636e-20	39.1527
MYO1F	0.816837	4.25435	16.5227	5.89554e-55	5.88017e-53	114.106
ACSL6	0.816503	0.331886	7.80278	1.40038e-14	2.93676e-13	21.9487
ENAM	0.816129	-4.22683	8.17622	7.9965e-16	1.85984e-14	24.7646
TBX3	-0.816077	6.3448	-9.08774	4.58093e-19	1.36867e-17	32.1219
ZFP57	0.815871	-2.127	4.1488	3.59941e-05	0.000195669	0.888803
AC079061.1	-0.81587	-3.78146	-7.69049	3.23802e-14	6.55857e-13	21.125
KLRF2	0.815843	-5.80978	10.6289	3.46016e-25	1.38097e-23	46.0553
DNAH5	-0.815829	3.39829	-7.09886	2.25018e-12	3.72331e-11	16.9635
GABRQ	0.815753	-2.5634	4.68426	3.16015e-06	2.10933e-05	3.20912
IGHV3OR16-16	0.815451	-5.76591	9.71498	1.83733e-21	6.27868e-20	37.5719
AC093297.2	-0.815203	4.30963	-8.68622	1.33278e-17	3.60117e-16	28.7975
AC034213.1	0.814889	-5.48829	7.51359	1.18709e-13	2.27952e-12	19.8491
BTN3A1	0.814832	5.15719	18.7868	1.60338e-68	2.38338e-66	145.18
CDH7	-0.81459	-2.24163	-4.32989	1.62774e-05	9.48294e-05	1.64308
CXCL3	0.814401	-2.25802	7.23615	8.63495e-13	1.50495e-11	17.9023
CACNG1	-0.814175	-0.965102	-4.90809	1.05839e-06	7.68573e-06	4.25916
POTEI	-0.814087	-2.12532	-5.28468	1.51736e-07	1.27452e-06	6.13147
ELFN1-AS1	0.813866	-3.52612	4.85514	1.37655e-06	9.80558e-06	4.00654
AL445437.1	0.813671	-2.87964	7.49277	1.38078e-13	2.63085e-12	19.7008
AZGP1	-0.813192	9.1676	-6.22754	6.72826e-10	8.13102e-09	11.3917
WNT7A	0.813083	-4.73027	7.43754	2.05824e-13	3.85627e-12	19.3089
AC133065.3	0.813059	1.33188	14.0495	2.29667e-41	1.54908e-39	83.0025
AC110619.1	-0.813022	1.37431	-5.02724	5.80416e-07	4.42042e-06	4.83727
FAM234B	-0.812271	5.82116	-8.16979	8.4088e-16	1.95153e-14	24.7151
SOWAHD	0.812118	-0.310394	11.9349	5.75732e-31	2.80886e-29	59.238
AP006284.1	-0.811792	1.32834	-7.73527	2.32082e-14	4.76881e-13	21.4522
NPY5R	-0.811728	-2.13839	-4.06694	5.10262e-05	0.000269011	0.558051
LINC02731	-0.811619	-1.36607	-7.32373	4.64797e-13	8.35999e-12	18.5097
BIN2P1	0.811501	-5.53645	11.3008	4.27461e-28	1.90623e-26	52.6866
ZNF804A	0.811323	-1.29986	10.7082	1.59676e-25	6.45389e-24	46.8208
SHC2	-0.811258	3.83158	-9.30353	7.10242e-20	2.22814e-18	33.9618
ERVV-2	0.811075	-4.83067	5.12228	3.5616e-07	2.81043e-06	5.3079
AL139383.1	-0.81061	-1.73393	-7.58064	7.2773e-14	1.42688e-12	20.3296
ENPP7P11	-0.810141	-3.1667	-5.54226	3.73487e-08	3.47465e-07	7.48782
GP1BA	0.809965	-0.151097	11.6401	1.28846e-29	5.98312e-28	56.1568
IGHD3-10	0.8098	-6.24646	11.613	1.70876e-29	7.88736e-28	55.877
SLC24A4	0.809721	-1.32577	13.7943	4.78972e-40	3.08779e-38	79.9856
KLHDC7A	-0.809658	1.84254	-3.85807	0.000120915	0.000587683	-0.256798
NR2E3	-0.80958	-1.08079	-8.33523	2.28213e-16	5.55694e-15	25.999
XPNPEP2	0.808669	-0.821807	7.63445	4.9005e-14	9.76463e-13	20.7179
AC018816.2	-0.808459	-4.34347	-7.02259	3.80452e-12	6.12617e-11	16.449
KIF1A	0.808362	0.235242	3.72805	0.000202782	0.000937049	-0.742956
AL031429.2	-0.808207	-2.0165	-6.00409	2.6092e-09	2.9005e-08	10.0719
SPTBN4	-0.807557	1.56757	-8.20311	6.47816e-16	1.51651e-14	24.9718
AC002064.1	-0.80742	-3.92366	-7.31146	5.07151e-13	9.07339e-12	18.4242
Z97653.1	-0.807177	-2.65177	-8.13848	1.07349e-15	2.46801e-14	24.4747
SYBU	-0.807005	4.6459	-8.25619	4.26732e-16	1.0166e-14	25.3827
FGR	0.806889	2.96703	14.8506	1.30495e-45	9.90349e-44	92.7145
L1CAM	0.806799	1.28108	5.92556	4.15753e-09	4.48492e-08	9.61877
TRIM58	-0.80649	0.261371	-5.42086	7.28485e-08	6.45033e-07	6.84095
HLA-H	0.806131	4.46536	11.3139	3.74155e-28	1.67266e-26	52.8186
NPAS1	-0.806	0.235472	-9.47057	1.63634e-20	5.3383e-19	35.4115
TSPAN1	-0.805988	5.29197	-5.53018	3.99407e-08	3.69604e-07	7.42282
GPR12	0.805914	-3.16329	4.36698	1.37843e-05	8.13415e-05	1.80145
PIK3R5	0.80568	3.144	16.1536	7.6984e-53	7.18682e-51	109.261
CLEC4A	0.805317	1.36267	16.7129	4.66793e-56	4.79765e-54	116.628
LINC00160	-0.80511	-0.900408	-6.03952	2.11081e-09	2.37187e-08	10.2782
ARL14	0.804728	-5.12482	6.90836	8.27629e-12	1.27887e-10	15.688
PEX5L	-0.804614	-0.331452	-5.81085	8.13028e-09	8.38497e-08	8.96699
KLHDC9	-0.804222	2.95163	-8.09398	1.51699e-15	3.43785e-14	24.1344
AC243972.1	0.803902	-6.00552	12.4374	2.52136e-33	1.34304e-31	64.624
RPL32P1	0.80336	-3.97493	8.4054	1.30376e-16	3.24042e-15	26.5503
LINC02159	0.803224	-4.2803	5.87741	5.51697e-09	5.8302e-08	9.34375
TRAV40	0.803103	-6.16594	13.4688	2.17457e-38	1.35182e-36	76.1969
SAMSN1-AS1	0.802851	-5.78329	11.246	7.47038e-28	3.29595e-26	52.1336
SIGLEC14	0.80271	0.834258	6.05047	1.97656e-09	2.22983e-08	10.3421
LIPM	0.802467	-1.58848	8.17542	8.04648e-16	1.87066e-14	24.7584
UTS2B	0.802219	-3.08075	10.0848	6.15723e-23	2.24334e-21	40.9289
ZBTB32	0.802118	-0.690343	11.5057	5.20757e-29	2.36727e-27	54.7726
LINC01539	0.801733	-5.73278	9.80305	8.26225e-22	2.86334e-20	38.3617
C1orf162	0.801361	3.63881	16.3967	3.1316e-54	3.05566e-52	112.445
SLC2A6	0.800988	2.33136	10.8518	3.89091e-26	1.61624e-24	48.2186
TRAJ5	0.800901	-6.07425	13.3829	5.89683e-38	3.61987e-36	75.2064
CBX2	0.800672	3.707	7.37138	3.3094e-13	6.06769e-12	18.8429
IGKV2OR2-1	0.800491	-5.40088	8.00104	3.10733e-15	6.8576e-14	23.429
CLLU1	0.800479	-4.87564	8.09729	1.47856e-15	3.35357e-14	24.1597
TEX15	0.800234	-5.08838	5.45315	6.10683e-08	5.48557e-07	7.01166
AC078845.1	0.800045	-4.73288	9.26089	1.02953e-19	3.20003e-18	33.5953
AL109914.1	0.799769	-5.41662	9.5309	9.57895e-21	3.14973e-19	35.9404
BNIPL	-0.799188	4.43257	-7.33523	4.28291e-13	7.75509e-12	18.5899
AC017037.2	-0.798594	-5.3444	-6.10761	1.40022e-09	1.62099e-08	10.6777
LTK	0.7985	-1.57484	8.34146	2.1718e-16	5.29545e-15	26.0478
HCN1	-0.798246	-3.5892	-6.37896	2.61957e-10	3.32978e-09	12.3116
FCGR1B	0.79794	-0.356734	13.0094	4.25807e-36	2.50285e-34	70.9583
SLC6A2	0.797916	-3.54946	4.95534	8.35316e-07	6.17944e-06	4.48682
AP001574.1	0.797674	-4.09982	5.54586	3.66094e-08	3.41234e-07	7.50719
GFRA3	0.79765	-2.0934	5.42434	7.14827e-08	6.34292e-07	6.85926
SPPL2C	-0.797544	-5.21223	-7.16291	1.44229e-12	2.45039e-11	17.3994
AL136164.3	-0.797531	-1.83346	-6.24946	5.87675e-10	7.16456e-09	11.5236
AKNA	0.797354	5.04481	17.1616	1.10028e-58	1.2343e-56	122.646
GPSM3	0.797331	4.35524	15.0944	6.20339e-47	4.88655e-45	95.7419
AL118522.1	-0.797269	-1.46598	-6.56805	7.84204e-11	1.06991e-09	13.4891
DCDC2	-0.797185	1.42573	-4.96355	8.01496e-07	5.94964e-06	4.52659
KRT6A	0.79683	-0.516016	3.5398	0.000417144	0.0017971	-1.41799
OTOF	0.796536	-1.48552	7.75963	1.93496e-14	4.00646e-13	21.6309
SIGLEC7	0.796529	0.4787	12.2911	1.24626e-32	6.45982e-31	63.039
CABCOCO1	-0.796478	-0.967291	-6.77171	2.0663e-11	3.0372e-10	14.7928
CLDN16	0.795906	-3.26873	6.44574	1.71708e-10	2.2396e-09	12.7238
MIR8071-2	0.795903	-2.71001	5.27541	1.59405e-07	1.33541e-06	6.08383
C9orf106	-0.795226	-1.09479	-7.11201	2.05449e-12	3.4205e-11	17.0527
TKTL1	0.795017	-4.49237	7.44846	1.90247e-13	3.577e-12	19.3862
ADGRV1	-0.794387	3.03341	-4.97288	7.64662e-07	5.7021e-06	4.57186
CDHR4	-0.794383	-3.14929	-5.07067	4.64802e-07	3.6009e-06	5.05127
ADAMTS7P4	0.793743	-2.58038	10.0448	8.93945e-23	3.22651e-21	40.5602
APOF	-0.79373	-2.39304	-5.00173	6.60783e-07	4.98884e-06	4.7124
NEURL3	0.79369	-0.0181423	8.4649	8.08433e-17	2.04415e-15	27.0211
LINC00870	-0.793608	-3.6259	-7.45524	1.81164e-13	3.4132e-12	19.4342
[truncated: 17,936 more rows]
