# Supplementary material for: Implications of inflammatory cell death-related IFNG and co-expressed RNAs (AC006369.1 and CCR7) in breast carcinoma prognosis, and anti-tumor immunity
Source: Front Genet. 2023 Jun 20;14:1112251. doi: 10.3389/fgene.2023.1112251 (PMC10318797; doi:10.3389/fgene.2023.1112251)
Supplement: Supplementary file 2 [file Table3.XLSX]

## Sheet: Sheet1
Name
hsa-mir-21
hsa-mir-301b
hsa-mir-142
hsa-mir-3677
hsa-mir-1301
hsa-mir-301a
hsa-mir-1269a
hsa-mir-503
hsa-mir-937
hsa-mir-105-1
hsa-mir-105-2
hsa-mir-767
hsa-mir-32
hsa-mir-7-3
hsa-mir-130b
hsa-mir-877
hsa-mir-188
hsa-mir-155
hsa-mir-590
hsa-mir-1307
hsa-mir-421
hsa-mir-18a
hsa-mir-1269b
hsa-mir-3614
hsa-mir-3150b
hsa-mir-5586
hsa-mir-3690-1
hsa-mir-3940
hsa-mir-643
hsa-mir-135b
hsa-mir-17
hsa-mir-3682
hsa-mir-4652
hsa-mir-3187
hsa-mir-455
hsa-mir-3922
hsa-mir-4766
hsa-mir-548au
hsa-mir-16-1
hsa-mir-16-2
hsa-mir-3934
hsa-mir-148a
hsa-mir-579
hsa-mir-545
hsa-mir-766
hsa-mir-9-3
hsa-mir-3136
hsa-mir-3161
hsa-mir-4791
hsa-mir-146b
hsa-mir-3194
hsa-mir-7-2
hsa-mir-522
hsa-mir-106b
hsa-mir-424
hsa-mir-548f-1
hsa-mir-4645
hsa-mir-6842
hsa-mir-6501
hsa-mir-4434
hsa-mir-4658
hsa-mir-5690
hsa-mir-4745
hsa-mir-138-2
hsa-mir-6891
hsa-mir-3691
hsa-mir-7112
hsa-mir-6728
hsa-mir-5571
hsa-mir-1538
hsa-mir-4736
hsa-mir-502
hsa-mir-6850
hsa-mir-4739
hsa-mir-4505
hsa-mir-6840
hsa-mir-486-2
hsa-mir-139
hsa-mir-451a
hsa-mir-144
hsa-mir-145
hsa-mir-133a-2
hsa-mir-483
hsa-mir-133a-1
hsa-mir-337
hsa-mir-1-1
hsa-mir-125b-2
hsa-mir-125b-1
hsa-mir-1-2
hsa-mir-495
hsa-mir-195
hsa-mir-432
hsa-mir-6892
hsa-mir-433
hsa-mir-497
hsa-mir-1262
hsa-mir-675
hsa-mir-299
hsa-mir-654
hsa-mir-365b
hsa-mir-365a
hsa-mir-6716
hsa-mir-376c
hsa-mir-758
hsa-mir-202
hsa-mir-193a
hsa-mir-487b
hsa-mir-370
hsa-mir-431
hsa-mir-487a
hsa-mir-539
hsa-mir-3926-2
hsa-mir-656
hsa-mir-410
hsa-mir-376b
hsa-mir-1296
hsa-mir-491
hsa-mir-4521
hsa-mir-574
hsa-mir-376a-1
hsa-mir-190a
hsa-mir-217
hsa-mir-382
hsa-mir-496
hsa-let-7b
hsa-mir-30a
hsa-mir-874
hsa-mir-4759
hsa-mir-125a
hsa-mir-409
hsa-mir-664b
hsa-let-7a-2
hsa-let-7a-3
hsa-let-7a-1
hsa-mir-548aw
hsa-mir-132
hsa-mir-30b
hsa-mir-30d
hsa-mir-578
hsa-mir-1193
hsa-mir-3656
