# Supplementary material for: Implications of inflammatory cell death-related IFNG and co-expressed RNAs (AC006369.1 and CCR7) in breast carcinoma prognosis, and anti-tumor immunity
Source: Front Genet. 2023 Jun 20;14:1112251. doi: 10.3389/fgene.2023.1112251 (PMC10318797; doi:10.3389/fgene.2023.1112251)
Supplement: Supplementary file 3 [file Table1.XLSX]

## Sheet: Sheet1
Gene	logFC	AveExpr	t	P.Value	adj.P.Val	B
LEP	-7.49064	-0.100532	-23.3981	2.84502e-100	5.33036e-98	217.956
COL10A1	7.1038	5.72231	36.0824	1.93164e-194	5.21148e-190	434.042
CA4	-6.97887	-2.54251	-28.2212	3.3594e-135	3.18018e-132	298.105
MYOC	-6.85314	-3.7307	-29.4846	1.30936e-144	2.35507e-141	319.698
ADH1B	-6.84326	2.99718	-18.1083	4.45793e-65	2.10267e-63	137.233
TRARG1	-6.7993	0.578339	-18.7845	2.53743e-69	1.40572e-67	146.964
ADIPOQ	-6.77723	2.20615	-17.3616	1.71087e-60	6.84334e-59	126.726
CST1	6.77349	0.750475	20.5856	5.0175e-81	4.34574e-79	173.804
NPY2R	-6.63509	-3.86197	-22.9808	2.36768e-97	3.91894e-95	211.256
CD300LG	-6.61064	-0.041987	-25.2754	1.23347e-113	4.00946e-111	248.618
CIDEC	-6.58208	0.812313	-20.3286	2.53026e-79	2.04081e-77	169.899
MMP13	6.5486	2.63306	25.3892	1.86222e-114	6.24121e-112	250.502
SCARA5	-6.49043	0.343032	-24.3867	2.89164e-107	7.12466e-105	234.001
GLYAT	-6.46157	-2.74619	-25.9852	8.97921e-119	3.87607e-116	260.408
FABP4	-6.12294	4.01254	-20.691	9.97714e-82	8.86914e-80	175.413
TRHDE-AS1	-6.05884	-2.29289	-23.1625	1.27321e-98	2.23782e-96	214.168
IBSP	6.00616	-0.378034	26.0782	1.89264e-119	8.44007e-117	261.96
VEGFD	-5.98999	-0.636317	-31.9614	3.1222e-163	1.68471e-159	362.433
C14orf180	-5.98042	-2.476	-20.6857	1.08231e-81	9.57381e-80	175.332
LINC01614	5.95485	1.19235	33.9088	5.73423e-178	6.18827e-174	396.247
MMP11	5.94621	6.9633	35.1699	1.58694e-187	2.85432e-183	418.178
PLIN1	-5.9259	3.42032	-22.7426	1.07492e-95	1.67151e-93	207.454
CIDEA	-5.92499	-0.833573	-18.7574	3.76553e-69	2.06909e-67	146.571
GPD1	-5.89896	2.74652	-23.2174	5.26324e-99	9.31145e-97	215.049
TMEM132C	-5.833	-0.420138	-20.6555	1.72084e-81	1.51229e-79	174.87
PCK1	-5.82504	-0.829883	-18.9977	1.11709e-70	6.52352e-69	150.074
ANGPTL7	-5.7932	-2.94299	-24.1077	2.78543e-105	6.28867e-103	229.449
PLIN4	-5.78793	4.43913	-22.7903	5.01638e-96	7.84577e-94	208.213
AQP7	-5.75618	0.61773	-23.243	3.48102e-99	6.24028e-97	215.46
SMYD1	-5.75358	-2.2121	-19.4098	2.53314e-73	1.65079e-71	156.138
AC104407.1	-5.70143	-4.73895	-24.1218	2.213e-105	5.01728e-103	229.679
HEPACAM	-5.67349	-3.25164	-24.7965	3.40868e-110	9.38412e-108	240.721
FP325317.1	-5.60637	-4.26876	-25.7523	4.40513e-117	1.73501e-114	256.528
COL11A1	5.52293	5.9354	23.6189	7.97632e-102	1.57654e-99	221.517
APOB	-5.47787	-2.66905	-24.0763	4.65211e-105	1.02878e-102	228.938
PLPP4	5.46483	1.79378	29.7519	1.31022e-146	2.82792e-143	324.287
MMP1	5.46286	2.01621	19.2805	1.72472e-72	1.07838e-70	154.227
RBP4	-5.36557	1.64269	-22.1811	8.13327e-92	1.10824e-89	198.555
KCNJ16	-5.35323	-2.49176	-21.8446	1.64468e-89	1.96339e-87	193.265
SLC19A3	-5.34197	0.921013	-21.1304	1.14093e-84	1.14218e-82	182.16
WIF1	-5.33619	-1.70094	-15.762	4.49281e-51	1.31754e-49	105.144
SLC24A2	5.21471	1.06595	24.4533	9.69508e-108	2.52723e-105	235.09
CHRDL1	-5.21106	3.07926	-21.93	4.28794e-90	5.30672e-88	194.605
DLK1	-5.2066	-3.1981	-15.083	2.96687e-47	7.50888e-46	96.3968
TNMD	-5.19526	-1.87728	-22.8138	3.44334e-96	5.40113e-94	208.588
PI16	-5.16296	1.25429	-17.85	1.76901e-63	7.8049e-62	133.569
OPRPN	-5.15683	-3.00735	-14.0939	6.75692e-42	1.40934e-40	84.1334
SPX	-5.13465	-1.53555	-20.983	1.11461e-83	1.07784e-81	179.89
ATP1A2	-5.11947	0.829192	-22.6279	6.71612e-95	1.00946e-92	205.628
SAA2-SAA4	-5.06552	-1.0096	-17.6954	1.57685e-62	6.7102e-61	131.391
ECRG4	-5.05863	0.267879	-21.0549	3.67265e-84	3.6097e-82	180.996
SPHKAP	-5.05023	-3.56156	-18.6217	2.71663e-68	1.44705e-66	144.604
CSN1S1	-5.04532	-4.71934	-20.3	3.90907e-79	3.12026e-77	169.465
ADH1C	-4.96056	-0.791273	-19.5642	2.54063e-74	1.70935e-72	158.428
LINC02607	-4.93064	-1.76909	-18.2547	5.46528e-66	2.65437e-64	139.323
LINC01697	-4.925	-2.90872	-22.7023	2.04672e-95	3.16443e-93	206.812
HS3ST4	-4.90687	-3.50428	-18.6025	3.59154e-68	1.89996e-66	144.326
PCOLCE2	-4.90644	1.1883	-20.4523	3.8449e-80	3.20165e-78	171.775
HSD17B13	-4.88022	-2.46259	-28.2356	2.62812e-135	2.53233e-132	298.35
HIF3A	-4.874	-0.933083	-24.805	2.96703e-110	8.30641e-108	240.859
EPYC	4.83992	-0.439312	18.013	1.7412e-64	8.04397e-63	135.877
LGALS12	-4.8294	-0.0513958	-19.6264	1.00462e-74	6.81869e-73	159.352
AQP7P1	-4.81952	-4.05773	-25.8472	9.02959e-118	3.7193e-115	258.108
CPA1	-4.81749	-3.94649	-25.8338	1.12932e-117	4.58175e-115	257.885
ALDH1L1	-4.81717	0.404046	-24.1337	1.82282e-105	4.16769e-103	229.872
LINC02511	-4.8148	-4.55251	-27.9523	3.30109e-133	2.74037e-130	293.533
TRDN	-4.80978	-2.98762	-20.1053	7.48958e-78	5.78155e-76	166.524
ADGRD2	-4.80872	-3.60185	-18.8862	5.72979e-70	3.24762e-68	148.446
LYVE1	-4.8067	1.4354	-32.4226	1.02105e-166	7.8707e-163	370.431
AC087482.1	-4.80665	-5.02897	-28.0605	5.2187e-134	4.69326e-131	295.371
MS4A15	4.80297	-0.990592	14.7338	2.46738e-45	5.80878e-44	92.0012
EDN3	-4.80176	-1.97658	-14.7553	1.88392e-45	4.45267e-44	92.2694
SFRP1	-4.77786	5.584	-17.6543	2.81496e-62	1.19038e-60	130.814
DSCAM-AS1	4.76595	-1.26726	10.6571	2.0515e-25	2.07881e-24	46.4707
COMP	4.75881	5.68822	23.0762	5.1107e-98	8.67195e-96	212.783
MRAP	-4.75266	-2.68603	-20.8598	7.45077e-83	6.94362e-81	177.997
SLC7A10	-4.74898	-1.50217	-19.6257	1.01513e-74	6.88131e-73	159.342
GRIA4	-4.74736	-1.36796	-18.6535	1.71134e-68	9.18074e-67	145.064
ACVR1C	-4.73967	0.572554	-26.781	1.39819e-124	7.94157e-122	273.735
NEK2	4.73656	3.92445	36.6823	5.53365e-199	2.9859e-194	444.465
CLDN19	-4.7331	-2.17861	-17.8075	3.2321e-63	1.40987e-61	132.969
CD36	-4.73226	5.52424	-23.7613	7.88766e-103	1.61829e-100	223.823
HPSE2	-4.72162	-1.35835	-22.3447	6.09141e-93	8.67246e-91	201.137
ALDH1L1-AS2	-4.7062	-4.45993	-24.1017	3.07321e-105	6.90948e-103	229.351
TIMP4	-4.70206	0.975163	-20.8288	1.20176e-82	1.11038e-80	177.521
FGFBP1	-4.69845	-2.86704	-14.8603	5.01712e-46	1.20911e-44	93.5849
S100P	4.66084	3.40614	16.9925	2.86157e-58	1.06709e-56	121.63
ACADL	-4.65857	-1.63629	-18.914	3.81424e-70	2.18253e-68	148.851
AL591686.1	-4.65317	-4.79876	-26.1977	2.55305e-120	1.20842e-117	263.956
SAA1	-4.63254	4.0537	-18.0595	8.96292e-65	4.18004e-63	136.538
CAVIN2	-4.62433	2.79909	-28.9074	2.65966e-140	3.33751e-137	309.812
KCNIP2	-4.62128	1.53174	-29.0357	2.94519e-141	4.07486e-138	312.005
LINC01705	4.62015	-2.03331	22.9548	3.59051e-97	5.88877e-95	210.841
LRRC3B	-4.61836	-3.92497	-24.9996	1.19069e-111	3.56936e-109	244.064
LPL	-4.61433	4.78856	-27.4729	1.1487e-129	8.04973e-127	285.405
AC002546.1	-4.58578	-4.41176	-21.0439	4.35293e-84	4.26279e-82	180.826
DEFB132	-4.5851	-2.2672	-17.1202	4.90519e-59	1.87982e-57	123.386
ADH1A	-4.57908	-4.24349	-25.3414	4.12173e-114	1.36444e-111	249.71
LINC02237	-4.57638	-5.30963	-29.3207	2.19641e-143	3.59139e-140	316.887
CST2	4.56354	-0.438026	18.75	4.19834e-69	2.30222e-67	146.463
ADRA1A	-4.56042	-2.74865	-24.079	4.45662e-105	9.89609e-103	228.981
HSPB6	-4.54266	2.7563	-25.1117	1.86258e-112	5.71041e-110	245.912
AC025470.2	-4.53016	-4.50642	-23.8715	1.31418e-103	2.75922e-101	225.609
RERGL	-4.52545	-0.973611	-18.9043	4.39471e-70	2.50936e-68	148.71
ABCA8	-4.52542	2.22599	-22.6495	4.75679e-95	7.23019e-93	205.972
CST4	4.52341	-2.11396	14.4633	7.2204e-44	1.62743e-42	88.6447
PPP1R1A	-4.50777	2.2907	-19.3028	1.23828e-72	7.80563e-71	154.557
CLCA4	-4.50247	-3.03904	-19.0328	6.66427e-71	3.95162e-69	150.588
ABCB5	-4.4894	-2.18812	-21.0389	4.70097e-84	4.59528e-82	180.75
CXCL2	-4.43001	0.397125	-23.0866	4.32467e-98	7.36135e-96	212.95
LVRN	-4.42201	-1.19622	-24.8852	7.89119e-111	2.2649e-108	242.179
PITX1	4.42122	3.7334	19.7842	9.45128e-76	6.72799e-74	161.706
PLAC1	4.41646	-0.992977	21.6536	3.29165e-88	3.74713e-86	190.28
AKR1C2	-4.4116	2.02435	-19.347	6.43075e-73	4.08712e-71	155.21
GDF10	-4.39891	-0.736635	-20.8804	5.42431e-83	5.08143e-81	178.313
PKMYT1	4.39641	3.51409	33.2044	1.2412e-172	1.11624e-168	384.004
AC097713.1	-4.39368	-5.0133	-23.0094	1.49538e-97	2.49812e-95	211.714
TNNT1	4.38824	2.6659	14.7977	1.10445e-45	2.63462e-44	92.8004
LINC01230	-4.3877	-3.52166	-19.7672	1.22042e-75	8.63073e-74	161.451
S100B	-4.38622	1.69476	-19.9555	7.18514e-77	5.30373e-75	164.272
LINC00922	4.37816	-1.08432	24.0467	7.54195e-105	1.6476e-102	228.457
STAC2	-4.34334	2.42898	-12.3851	2.90029e-33	4.18105e-32	64.3913
DACT2	-4.34004	-2.23428	-19.8088	6.5337e-76	4.66956e-74	162.074
TNXB	-4.33817	3.65226	-27.5685	2.26298e-130	1.67272e-127	287.024
UBE2C	4.33797	4.3434	29.0285	3.32927e-141	4.49111e-138	311.883
INSYN2B	-4.33704	-1.74481	-19.751	1.5547e-75	1.09374e-73	161.21
ZBTB16	-4.33492	0.466684	-17.6937	1.61618e-62	6.87215e-61	131.366
TF	-4.33207	2.3162	-18.392	7.56678e-67	3.81229e-65	141.291
PGM5-AS1	-4.32768	-4.51323	-25.0154	9.16528e-112	2.76284e-109	244.325
LINC02587	-4.32009	-3.16146	-22.3935	2.80328e-93	4.07714e-91	201.911
DPP6	-4.31662	-2.52429	-21.5763	1.10421e-87	1.23358e-85	189.074
GRM4	4.30564	0.871779	18.4265	4.59734e-67	2.32928e-65	141.787
HSD11B1-AS1	-4.30558	-2.58427	-21.2746	1.21669e-85	1.25289e-83	184.39
LHCGR	-4.30276	-4.96329	-23.2615	2.58463e-99	4.66436e-97	215.757
HIST1H2AI	4.30189	-0.911023	19.0676	3.99357e-71	2.37847e-69	151.098
OXTR	-4.30078	3.0293	-24.1902	7.22837e-106	1.68119e-103	230.794
CDH12	-4.29289	-3.91075	-19.426	1.9897e-73	1.30611e-71	156.378
LINC01497	-4.27403	-5.43426	-29.26	6.23522e-143	9.61275e-140	315.847
FMO2	-4.27301	3.58204	-22.8503	1.91852e-96	3.06276e-94	209.171
C10orf90	-4.27183	-2.01029	-19.3524	5.93898e-73	3.78348e-71	155.289
ADH4	-4.26998	-4.13612	-22.691	2.45028e-95	3.77756e-93	206.633
LINC01028	-4.26524	-5.54795	-29.6154	1.37677e-145	2.75145e-142	321.942
MASP1	-4.24164	-1.57725	-21.7707	5.24657e-89	6.14099e-87	192.11
BTNL9	-4.2347	2.50257	-28.0966	2.81995e-134	2.57901e-131	295.984
FHL1	-4.22551	5.08725	-30.2783	1.48074e-150	4.43884e-147	333.344
AL845331.2	-4.22183	-4.45737	-21.7222	1.12433e-88	1.30188e-86	191.35
FOSB	-4.21584	4.7569	-20.4026	8.20706e-80	6.76099e-78	171.02
HBB	-4.20872	2.23236	-22.0867	3.62096e-91	4.73083e-89	197.067
GNG13	4.20858	-2.36311	17.5966	6.34672e-62	2.66094e-60	130.005
PIGR	-4.19581	2.9428	-12.5813	3.26211e-34	4.9058e-33	66.5601
CA3	-4.18665	0.144137	-20.6667	1.44835e-81	1.27908e-79	175.041
CCL14	-4.16174	0.00894135	-20.564	6.97636e-81	5.99422e-79	173.475
MME	-4.15465	4.39239	-24.9903	1.38947e-111	4.14224e-109	243.91
CES1	-4.14601	2.59387	-21.7993	3.34808e-89	3.93592e-87	192.557
HSPB7	-4.14097	1.56579	-25.6642	1.91443e-116	7.32628e-114	255.064
SYNM	-4.13821	5.09872	-24.1728	9.61273e-106	2.22615e-103	230.509
NGF-AS1	-4.13768	-5.02279	-24.4313	1.38982e-107	3.5882e-105	234.731
AC044784.1	4.13664	-0.949175	10.7426	8.82537e-26	9.10531e-25	47.3062
AKR1C1	-4.13216	2.06653	-21.6702	2.53792e-88	2.9199e-86	190.539
KIF4A	4.12806	4.04705	32.0582	5.80126e-164	3.47811e-160	364.11
CHRNA6	4.12781	-1.38265	22.346	5.95933e-93	8.50686e-91	201.159
OLFM4	-4.11875	0.526438	-11.4257	8.61407e-29	1.01309e-27	54.1754
CARMN	-4.10968	0.874959	-27.3933	4.42938e-129	3.06416e-126	284.06
TAT	-4.10895	1.34206	-11.4241	8.75969e-29	1.02977e-27	54.1587
KRT14	-4.10869	4.60212	-11.2928	3.41025e-28	3.91019e-27	52.8113
TSLP	-4.10701	-1.81576	-21.9463	3.31712e-90	4.11468e-88	194.861
ITIH5	-4.1063	4.15636	-29.4904	1.18433e-144	2.20363e-141	319.798
RELN	-4.08998	0.577651	-20.0937	8.92676e-78	6.86153e-76	166.349
LINC01561	4.085	-2.43498	21.6544	3.25064e-88	3.70828e-86	190.293
LIPE	-4.07199	3.85694	-24.8317	1.90959e-110	5.39474e-108	241.298
DSG1	-4.0673	-1.56416	-13.3097	7.81614e-38	1.38008e-36	74.8379
PTPRZ1	-4.0617	-0.280714	-13.6228	1.9548e-39	3.68809e-38	78.5019
NTRK2	-4.0521	5.02855	-22.3108	1.04215e-92	1.47594e-90	200.602
SAA2	-4.04518	1.45176	-16.331	2.33067e-54	7.59882e-53	112.669
AADAC	-4.04217	-3.77536	-15.9827	2.44053e-52	7.4823e-51	108.042
GJB2	4.04081	4.18422	21.4695	5.85274e-87	6.37996e-85	187.413
AQP7P2	-4.0407	-5.63586	-27.3615	7.60443e-129	5.19402e-126	283.522
CCL11	4.03568	-0.667147	22.8915	9.91632e-97	1.59724e-94	209.829
SLC2A4	-4.03445	0.332551	-27.0227	2.35885e-126	1.43013e-123	277.804
ADIPOQ-AS1	-4.01516	-5.46171	-25.2135	3.44487e-113	1.09342e-110	247.594
AC007423.1	-3.99761	-5.28666	-22.5741	1.5845e-94	2.35531e-92	204.773
PAMR1	-3.99422	2.43911	-30.5505	1.336e-152	4.50556e-149	338.036
BMP3	-3.99303	-3.33091	-17.3385	2.36152e-60	9.40408e-59	126.405
LINC01070	-3.99092	-5.62421	-28.5652	9.37904e-138	1.10018e-134	303.966
G0S2	-3.99087	2.89776	-20.7589	3.51645e-82	3.19434e-80	176.452
ABCA10	-3.99015	0.616699	-26.4304	5.13092e-122	2.58747e-119	267.85
KIAA0408	-3.98939	-4.38124	-24.382	3.12082e-107	7.65438e-105	233.925
AC073850.1	-3.98705	-4.53975	-21.6116	6.35048e-88	7.15377e-86	189.626
THRSP	-3.98226	2.06084	-14.8906	3.41739e-46	8.31374e-45	93.9667
ABCA9	-3.973	1.9267	-24.7984	3.30371e-110	9.1418e-108	240.752
MYH11	-3.96932	5.53826	-23.3591	5.35069e-100	9.8876e-98	217.326
PENK	-3.96868	-2.15435	-16.912	8.65854e-58	3.1675e-56	120.529
KIF18B	3.96725	2.79627	28.4606	5.61107e-137	6.44186e-134	302.183
FOXD3-AS1	3.9586	-0.704419	14.2924	5.95668e-43	1.29291e-41	86.5472
IQGAP3	3.95698	4.57479	31.2846	3.98653e-158	1.43406e-154	350.716
BIRC5	3.95682	4.67647	27.1702	1.94503e-127	1.26448e-124	280.291
AC098617.1	-3.95629	-5.16874	-26.4938	1.76439e-122	8.98157e-120	268.914
KCNB1	-3.94996	0.774203	-20.9443	2.02478e-83	1.9303e-81	179.295
MMRN1	-3.94784	1.73472	-19.3344	7.75058e-73	4.89711e-71	155.024
CHL1	-3.94318	2.36601	-21.3018	7.97974e-86	8.31233e-84	184.81
LINC00844	-3.93822	-4.99009	-20.3439	2.00367e-79	1.63071e-77	170.131
GPIHBP1	-3.93724	1.27229	-23.4341	1.59055e-100	3.00086e-98	218.535
FRMD1	-3.93592	-2.59778	-19.9396	9.13941e-77	6.71871e-75	164.033
C1QTNF9	-3.93085	-3.04687	-24.424	1.56741e-107	4.02743e-105	234.611
SLC7A3	-3.92707	-2.5877	-15.5043	1.30356e-49	3.61081e-48	101.795
CRYAB	-3.92284	5.10169	-20.9501	1.85355e-83	1.77019e-81	179.383
PTCHD1	-3.91812	-0.0984709	-15.1112	2.06863e-47	5.25771e-46	96.7554
TRHDE	-3.91687	-2.39824	-17.3294	2.679e-60	1.06526e-58	126.279
SLCO1A2	-3.91263	-3.31034	-14.8808	3.86834e-46	9.38964e-45	93.8435
KLB	-3.91151	0.589083	-25.777	2.91469e-117	1.16499e-114	256.94
PKHD1L1	-3.91019	-1.73546	-19.6768	4.72354e-75	3.25514e-73	160.103
HIST1H2AD	3.904	-0.771648	19.1112	2.10094e-71	1.2596e-69	151.738
SLC6A2	-3.90101	-3.18586	-15.3971	5.23736e-49	1.41727e-47	100.411
COL17A1	-3.8965	3.77458	-14.3497	2.94157e-43	6.4522e-42	87.2485
KRT5	-3.89592	5.34836	-11.4225	8.9107e-29	1.04707e-27	54.1418
GRIN2B	-3.89267	-2.36618	-18.9109	3.99141e-70	2.28149e-68	148.806
OR2B6	3.89048	-2.19498	19.9698	5.79844e-77	4.31556e-75	164.486
BMP5	-3.88915	-1.57198	-15.125	1.73412e-47	4.43046e-46	96.9308
IGSF10	-3.88812	1.69557	-21.9023	6.62734e-90	8.07234e-88	194.171
SCN2B	-3.8878	-0.983048	-18.2735	4.17065e-66	2.04214e-64	139.592
HAPLN1	3.88396	-0.276014	14.8619	4.91588e-46	1.18577e-44	93.6052
ASPM	3.87631	4.20646	27.5619	2.53167e-130	1.84603e-127	286.913
ARHGAP36	-3.87337	-2.94206	-11.0716	3.26997e-27	3.59943e-26	50.5709
HBA2	-3.85868	-0.210556	-18.5316	1.00382e-67	5.20321e-66	143.302
CNTFR	-3.85842	0.998658	-15.5503	7.17083e-50	2.01212e-48	102.389
AC036108.2	-3.85101	-3.62021	-20.8382	1.03977e-82	9.65663e-81	177.665
COL6A6	-3.84976	0.788372	-21.7369	8.9184e-89	1.03937e-86	191.581
DCT	-3.84164	-2.84452	-19.569	2.36587e-74	1.59376e-72	158.499
RNF186	-3.83894	-4.16537	-17.0348	1.59654e-58	5.99914e-57	122.211
TMEM100	-3.83738	0.308295	-20.5285	1.2013e-80	1.02727e-78	172.934
PAK5	-3.83332	-2.53608	-15.1129	2.02451e-47	5.15042e-46	96.7769
PDK4	-3.83037	5.07833	-23.094	3.83417e-98	6.54708e-96	213.07
WT1	3.82859	-0.717104	13.7075	7.12607e-40	1.3679e-38	79.5045
UHRF1	3.82634	3.80871	32.4048	1.39331e-166	9.39768e-163	370.121
AL445426.1	-3.82413	-3.96983	-23.1491	1.58067e-98	2.76921e-96	213.953
CEACAM5	3.82148	1.58026	10.1865	1.92683e-23	1.77848e-22	41.9739
CDO1	-3.81472	1.54751	-22.5681	1.74169e-94	2.58187e-92	204.679
NUF2	3.80592	3.33484	28.724	6.17775e-139	7.57602e-136	306.677
CADM3-AS1	-3.80259	-1.69878	-17.0973	6.73483e-59	2.56099e-57	123.07
FAM180B	-3.79769	-3.05148	-19.25	2.70526e-72	1.67785e-70	153.779
ROPN1	-3.79549	-2.26989	-10.7814	6.01018e-26	6.24622e-25	47.6867
SCT	3.79403	-1.77151	21.9477	3.24678e-90	4.0367e-88	194.882
AC136621.1	-3.79202	-4.8729	-20.0748	1.18742e-77	9.07537e-76	166.065
KY	-3.79052	-2.40532	-20.6348	2.362e-81	2.06901e-79	174.554
MAP1LC3C	-3.78971	-1.56955	-22.0368	7.96253e-91	1.02298e-88	196.282
AC093895.1	3.78695	-2.72679	16.3773	1.24927e-54	4.09782e-53	113.29
GYS2	-3.78496	-4.20445	-20.6332	2.42104e-81	2.11729e-79	174.53
VIT	-3.78392	0.998799	-20.7441	4.41368e-82	3.97592e-80	176.225
MAOA	-3.78036	3.86759	-20.4991	1.88258e-80	1.5972e-78	172.487
LINC01485	-3.77976	-2.91286	-17.8857	1.06472e-63	4.74018e-62	134.074
IL33	-3.77895	2.86137	-19.0873	2.98817e-71	1.78559e-69	151.387
LINC02660	-3.77794	-4.99453	-23.9546	3.3887e-104	7.25599e-102	226.959
CDC25C	3.77744	1.96008	30.2372	3.01328e-150	7.74255e-147	332.636
NEIL3	3.77533	1.09679	27.3126	1.74096e-128	1.15976e-125	282.696
HJURP	3.77372	3.2215	29.1678	3.04576e-142	4.56518e-139	314.267
MUCL1	-3.7736	3.35031	-8.82907	3.60689e-18	2.55311e-17	29.9772
TROAP	3.77024	3.10282	28.3068	7.78096e-136	8.07409e-133	299.563
ROCR	-3.76945	-1.98207	-11.4199	9.15645e-29	1.07524e-27	54.1148
SLC22A12	-3.76784	-5.72166	-26.0314	4.14461e-119	1.80354e-116	261.178
MYBL2	3.76718	4.73438	22.1974	6.28527e-92	8.62969e-90	198.812
HIST1H2AM	3.75906	-1.84742	21.5143	2.90999e-87	3.21105e-85	188.109
PGM5P3-AS1	-3.75838	-5.01016	-25.857	7.65731e-118	3.17831e-115	258.272
HIST1H3D	3.75833	-0.147448	19.2389	3.19071e-72	1.96988e-70	153.615
ACTL8	3.7548	-2.6173	11.1797	1.08739e-27	1.21858e-26	51.662
GPR12	-3.75417	-2.80772	-12.9274	6.49249e-36	1.0533e-34	70.4487
TUBB3	3.74712	0.599769	20.199	1.81259e-78	1.42159e-76	167.937
PBK	3.7405	3.10344	27.527	4.58137e-130	3.29608e-127	286.321
KIF14	3.74039	2.77509	25.6284	3.47515e-116	1.30219e-113	254.47
B3GALT1	-3.73677	-2.22417	-21.4135	1.40195e-86	1.50693e-84	186.543
ADAMTS14	3.73453	2.04827	27.9479	3.55395e-133	2.90557e-130	293.459
LINC00968	-3.7311	-2.16808	-21.6026	7.31795e-88	8.20934e-86	189.484
FAM107A	-3.73074	2.35707	-21.8756	1.01006e-89	1.22477e-87	193.751
TDO2	3.72742	0.951321	21.4911	4.17714e-87	4.58118e-85	187.749
HOXB13	3.72686	-2.00048	8.85666	2.8597e-18	2.03598e-17	30.2062
FGFBP2	-3.72634	-1.46192	-16.9927	2.85089e-58	1.06384e-56	121.634
MELK	3.72623	3.55044	26.941	9.38689e-126	5.50552e-123	276.427
HIST1H3H	3.72473	1.9305	17.8477	1.8275e-63	8.05636e-62	133.536
NKAIN1	3.72467	3.40066	13.3364	5.72635e-38	1.01541e-36	75.1469
AC016924.1	-3.72241	-4.57602	-22.1614	1.11169e-91	1.50718e-89	198.244
SCN3A	-3.72107	-0.838161	-20.6279	2.62426e-81	2.2913e-79	174.449
AL356489.2	-3.72038	-2.59566	-20.2971	4.08269e-79	3.24923e-77	169.422
CCL21	-3.71648	2.05114	-12.8039	2.65096e-35	4.18867e-34	69.0519
SERTM1	-3.71539	-4.9443	-21.1452	9.06523e-85	9.14301e-83	182.389
MAMDC2	-3.7149	2.12507	-24.4234	1.58321e-107	4.04874e-105	234.601
CSF3	-3.71466	-4.3774	-16.9793	3.43108e-58	1.27242e-56	121.45
AC015849.5	3.71114	-1.04613	21.4414	9.07711e-87	9.83518e-85	186.976
PTPRQ	-3.71113	-2.26483	-13.1967	2.91703e-37	5.0368e-36	73.5298
ACKR1	-3.71033	3.29249	-13.9624	3.33438e-41	6.75121e-40	82.5471
VGF	3.70984	-1.69666	15.9722	2.80244e-52	8.57239e-51	107.904
C4BPA	-3.70209	-2.24912	-14.0448	1.22795e-41	2.5338e-40	83.5398
HLF	-3.69857	2.48841	-22.6832	2.77777e-95	4.25812e-93	206.508
BBOX1	-3.69762	0.788939	-13.3598	4.35369e-38	7.76854e-37	75.4191
LINC00377	-3.69471	-5.68284	-31.3337	1.70011e-158	6.5526e-155	351.565
2022-03-04	3.69248	-2.20504	18.6991	8.80633e-69	4.79013e-67	145.725
OGN	-3.69163	3.39147	-16.0525	9.65597e-53	3.00477e-51	108.964
SGCG	-3.68676	-1.74444	-16.595	6.5775e-56	2.26205e-54	116.219
KIF20A	3.68484	4.17954	28.2835	1.15955e-135	1.15867e-132	299.165
HIST1H2BO	3.68465	-2.30756	19.551	3.09642e-74	2.0781e-72	158.231
RHOXF1-AS1	-3.68375	-0.889989	-22.7572	8.50913e-96	1.32701e-93	207.687
TOP2A	3.67745	6.50705	26.5285	9.85457e-123	5.11291e-120	269.494
LINC01198	-3.67586	-4.17645	-13.4188	2.17691e-38	3.93645e-37	76.1076
LINC02188	-3.67493	-0.735166	-10.7984	5.07645e-26	5.28906e-25	47.8539
CLEC3B	-3.67307	2.52017	-25.6488	2.47541e-116	9.34062e-114	254.808
RRM2	3.67267	5.02313	27.7078	2.1197e-131	1.61094e-128	289.384
LRRC15	3.67202	6.04565	19.7235	2.34824e-75	1.64131e-73	160.799
GLP2R	-3.66876	-2.97657	-19.0282	7.13142e-71	4.21935e-69	150.521
ACTG2	-3.66563	4.1339	-16.6767	2.16431e-56	7.57847e-55	117.325
SOSTDC1	-3.66436	0.439501	-12.8415	1.72936e-35	2.75671e-34	69.476
LINC01537	-3.66428	-2.30542	-25.609	4.80328e-116	1.76313e-113	254.147
TCEAL5	-3.6641	-2.57657	-16.7357	9.68292e-57	3.42161e-55	118.126
PRRG3	-3.65775	-0.566724	-23.1078	3.07341e-98	5.31532e-96	213.29
ADAMTS9-AS2	-3.65407	-1.21342	-25.2935	9.13283e-114	2.98666e-111	248.917
GSTM5	-3.65378	1.14757	-20.0276	2.42336e-77	1.82884e-75	165.355
RDH5	-3.65376	-0.307045	-28.3501	3.71735e-136	4.01169e-133	300.299
ALKAL2	-3.64892	-2.35317	-16.3562	1.66147e-54	5.44001e-53	113.006
FABP7	-3.6472	-1.03866	-9.38964	2.86239e-20	2.24787e-19	34.7522
ATOH8	-3.63953	0.904843	-25.5228	2.01741e-115	7.11488e-113	252.717
CNTNAP2	3.63803	2.87839	12.1709	3.05599e-32	4.20229e-31	62.0545
OVCH2	-3.63627	-3.06298	-16.0036	1.84953e-52	5.68654e-51	108.318
AC112777.1	3.63533	-0.931687	22.8194	3.14727e-96	4.95112e-94	208.678
GPC3	-3.63408	3.73316	-19.7369	1.91992e-75	1.34541e-73	161
AC112721.2	3.63259	-2.77236	19.8592	3.06425e-76	2.21048e-74	162.828
MGAM2	-3.63029	-1.01916	-13.2742	1.18346e-37	2.06795e-36	74.4258
CCN4	3.62511	3.58493	27.3285	1.33055e-128	8.97436e-126	282.964
DMD	-3.62463	3.69446	-27.0159	2.6452e-126	1.58591e-123	277.689
LALBA	-3.62231	-5.5343	-14.489	5.24596e-44	1.18736e-42	88.9623
GABRP	-3.62042	4.00564	-10.3809	3.01017e-24	2.89736e-23	43.8113
AC007906.2	-3.61961	-0.0251072	-21.1275	1.19233e-84	1.18923e-82	182.116
EXO1	3.61757	3.06642	26.3821	1.15541e-121	5.77267e-119	267.041
AL353693.1	-3.61714	-5.1595	-20.9294	2.55105e-83	2.41919e-81	179.065
DLGAP5	3.61611	3.45296	28.0109	1.21613e-133	1.0584e-130	294.528
CLEC4G	-3.61605	-3.79065	-18.2232	8.59809e-66	4.16467e-64	138.871
KREMEN2	3.6135	0.373617	18.9333	2.87383e-70	1.65143e-68	149.133
FXYD1	-3.61149	-1.18235	-24.3989	2.36728e-107	5.91371e-105	234.2
CKAP2L	3.60626	2.93049	28.303	8.31211e-136	8.46251e-133	299.497
PROKR1	-3.60516	-3.95507	-17.7029	1.41894e-62	6.04777e-61	131.496
CAPN6	-3.60254	1.03555	-12.9992	2.85151e-36	4.69673e-35	71.2657
MYBPC1	-3.59958	1.02343	-9.64065	3.02624e-21	2.5018e-20	36.9727
PIK3C2G	-3.59665	0.682102	-14.1019	6.12968e-42	1.28e-40	84.2302
CNTNAP3P2	-3.59553	-3.15743	-19.5377	3.775e-74	2.52724e-72	158.034
LRRN4CL	-3.5928	0.757173	-23.2717	2.193e-99	3.97087e-97	215.921
MISP	3.59179	4.18602	15.8022	2.64861e-51	7.81392e-50	105.67
PCLAF	3.59081	3.67319	31.5166	7.10023e-160	2.94709e-156	354.73
PARAL1	-3.58926	-4.4459	-17.2967	4.22842e-60	1.67396e-58	125.825
NWD2	-3.58796	-3.55988	-15.6281	2.59775e-50	7.40474e-49	103.399
LINC02613	-3.58699	-0.0740913	-19.4026	2.81972e-73	1.83092e-71	156.031
FAT2	-3.58678	2.33646	-15.9171	5.81785e-52	1.75672e-50	107.178
CMTM5	-3.5867	-3.86335	-16.3349	2.21089e-54	7.21267e-53	112.722
TACR1	-3.57821	0.808474	-18.6793	1.17632e-68	6.36002e-67	145.437
TNNT3	-3.57748	-0.822168	-16.3753	1.28474e-54	4.21163e-53	113.262
HIST1H1PS1	3.5708	-1.24804	16.8041	3.80059e-57	1.36082e-55	119.056
AC011893.1	3.56663	-3.07244	22.3555	5.13113e-93	7.34406e-91	201.308
LINC02544	3.56587	0.433456	20.8319	1.14576e-82	1.06227e-80	177.569
GLRA4	-3.56158	-4.33633	-20.4153	6.76164e-80	5.58731e-78	171.213
CEP55	3.56107	3.83935	27.8081	3.84463e-132	3.05077e-129	291.086
GPAM	-3.55615	4.87176	-34.7289	3.49025e-184	4.70826e-180	410.509
TMEM252	-3.55475	-4.06628	-20.5124	1.53568e-80	1.30494e-78	172.69
AC084759.3	-3.55275	-4.19701	-17.0096	2.25921e-58	8.45385e-57	121.866
E2F8	3.55239	1.84764	23.3211	9.88356e-100	1.82016e-97	216.715
CDH19	-3.54987	-3.13898	-11.1469	1.51953e-27	1.69476e-26	51.3304
TMEM270	3.54734	-2.52995	18.2863	3.46933e-66	1.70804e-64	139.775
AOC3	-3.54495	4.96119	-27.2561	4.53447e-128	2.98385e-125	281.742
KIT	-3.54296	4.50651	-20.3065	3.5389e-79	2.8416e-77	169.564
NEUROG2	-3.53598	-4.09307	-14.0967	6.52826e-42	1.36217e-40	84.1676
CNN1	-3.53576	4.03098	-23.0369	9.60151e-98	1.61902e-95	212.155
CHL1-AS2	-3.53322	-4.59771	-21.6631	2.83809e-88	3.25139e-86	190.428
SYN2	-3.53318	0.642297	-19.6791	4.56532e-75	3.15013e-73	160.137
ABCD2	-3.5329	0.0626449	-20.8834	5.17884e-83	4.85992e-81	178.36
TPX2	3.53222	5.58091	28.3266	5.54972e-136	5.87171e-133	299.899
KLK5	-3.53174	1.11786	-9.49762	1.09547e-20	8.7988e-20	35.7012
CDC20	3.52615	4.43694	24.8807	8.5001e-111	2.42676e-108	242.105
CNTNAP3B	-3.51734	-1.44791	-18.8827	6.03332e-70	3.41608e-68	148.395
HIST1H2BF	3.51395	-2.03511	15.89	8.32199e-52	2.49887e-50	106.822
CMA1	-3.51042	-1.82467	-16.4897	2.74287e-55	9.20987e-54	114.798
AP005264.1	-3.4984	-4.26908	-22.2434	3.03389e-92	4.19757e-90	199.538
FREM1	-3.49299	1.33687	-20.0315	2.28444e-77	1.72642e-75	165.414
SAMD5	-3.49183	1.78825	-22.8957	9.26093e-97	1.50063e-94	209.897
RDM1	3.49073	-0.678381	23.952	3.5358e-104	7.54104e-102	226.917
ASPA	-3.48944	0.0669032	-24.3875	2.85354e-107	7.06303e-105	234.014
AURKB	3.48631	2.90819	24.0899	3.7286e-105	8.34819e-103	229.159
ALB	-3.48506	0.21152	-12.3872	2.83103e-33	4.08631e-32	64.4153
GFAP	-3.48392	-1.16134	-17.8041	3.39276e-63	1.47756e-61	132.92
PGM5P4	-3.47912	-4.65078	-23.5429	2.73277e-101	5.24761e-99	220.29
ADAMTS5	-3.47798	3.6987	-28.9835	7.20854e-141	9.26108e-138	311.113
DES	-3.47543	0.0577449	-14.4774	6.05802e-44	1.36772e-42	88.8192
FAM83D	3.47451	3.37696	23.8547	1.72659e-103	3.5971e-101	225.337
ANGPTL8	-3.47292	-3.08553	-19.9616	6.55245e-77	4.86333e-75	164.364
CCDC178	-3.46871	-1.45988	-20.2713	6.04469e-79	4.80361e-77	169.031
FGF2	-3.46823	2.69601	-22.0606	5.46848e-91	7.07611e-89	196.657
CFD	-3.46772	4.06011	-18.6888	1.02293e-68	5.55293e-67	145.576
MEOX1	-3.46742	1.61566	-17.392	1.11839e-60	4.4968e-59	127.149
ALX4	-3.46277	0.173867	-16.5308	1.57201e-55	5.34493e-54	115.352
GABRD	3.46201	1.24676	26.1248	8.67399e-120	3.93311e-117	262.737
NPY5R	-3.46069	-1.82133	-10.9674	9.36721e-27	1.00807e-25	49.5281
RNASE7	-3.45947	-2.71114	-16.0664	8.01896e-53	2.50113e-51	109.149
KLK7	-3.45781	0.187105	-9.80191	6.96045e-22	5.95779e-21	38.4257
KCNE1B	-3.45224	-4.37205	-18.7823	2.61766e-69	1.44868e-67	146.933
CHST9	-3.44651	-0.00067749	-13.2956	9.21774e-38	1.62013e-36	74.674
HAGHL	3.44312	2.78507	24.326	7.82236e-107	1.89277e-104	233.009
LINC01186	-3.43865	-4.91819	-20.0324	2.25185e-77	1.70417e-75	165.428
ALDH1A2	-3.43714	0.946227	-23.0352	9.86888e-98	1.65892e-95	212.128
PLD5	-3.43693	-2.96792	-17.2773	5.53863e-60	2.18784e-58	125.556
PLPPR1	-3.43283	-2.5288	-14.1644	2.86006e-42	6.05437e-41	84.9878
CCDC78	3.43087	1.84883	20.7206	6.33137e-82	5.67499e-80	175.866
AP001528.2	-3.43002	1.15245	-26.1987	2.50867e-120	1.19792e-117	263.973
KLF15	-3.42979	0.631041	-21.8578	1.3359e-89	1.60901e-87	193.473
GRIA1	-3.42928	-2.41372	-12.1512	3.7882e-32	5.19724e-31	61.8414
NLGN1	-3.42571	-1.56239	-16.3108	3.05657e-54	9.91162e-53	112.4
BUB1	3.42391	4.07476	28.0275	9.15316e-134	8.09665e-131	294.811
FOXM1	3.42057	4.69166	25.4464	7.19763e-115	2.44262e-112	251.449
PDE1C	-3.41814	1.46899	-23.1412	1.79469e-98	3.13397e-96	213.826
CLPSL2	3.41762	-0.86878	15.2659	2.84509e-48	7.49235e-47	98.7283
ADAM33	-3.4172	1.76174	-21.0269	5.65873e-84	5.51154e-82	180.565
MLXIPL	-3.41635	0.808672	-18.7997	2.02984e-69	1.13149e-67	147.187
SPATA20P1	3.41322	-3.184	18.1868	1.44813e-65	6.9334e-64	138.352
HAS3	-3.41124	2.05478	-23.7627	7.71689e-103	1.5893e-100	223.845
ANGPTL1	-3.40444	1.24888	-22.1576	1.18082e-91	1.58893e-89	198.184
SGO1	3.40005	1.93515	25.578	8.05371e-116	2.91658e-113	253.632
LINC01985	-3.39877	-5.10858	-23.183	9.16413e-99	1.61597e-96	214.496
SCN4A	-3.39844	0.526212	-21.9283	4.40054e-90	5.43361e-88	194.579
PI3	-3.39623	-1.52159	-10.693	1.44053e-25	1.47187e-24	46.8209
PLK1	3.39545	4.2106	26.6231	2.00109e-123	1.06907e-120	271.083
OSR1	-3.39275	1.68554	-16.0549	9.34831e-53	2.91071e-51	108.997
CNTNAP3	-3.392	-0.452474	-17.4621	4.19722e-61	1.71704e-59	128.124
TP63	-3.39076	2.85856	-15.234	4.28992e-48	1.12151e-46	98.3199
ANLN	3.38838	4.7407	25.6093	4.77648e-116	1.76313e-113	254.153
AP005264.7	-3.38672	-4.8386	-22.0821	3.89569e-91	5.07747e-89	196.994
PRRT4	-3.3853	-1.14677	-17.1022	6.28876e-59	2.39644e-57	123.138
GPX3	-3.38317	5.79328	-23.61	9.21176e-102	1.80093e-99	221.374
CA6	-3.38304	-4.15544	-12.6631	1.30231e-34	1.99521e-33	67.4716
LINC01152	-3.38083	-0.897402	-12.5048	7.66647e-34	1.13367e-32	65.7119
ANGPTL5	-3.36826	-3.81139	-17.793	3.96545e-63	1.72003e-61	132.765
CSN3	-3.36241	-4.90999	-11.2306	6.46312e-28	7.32347e-27	52.1777
AP004608.1	-3.35982	-3.28383	-13.1028	8.64459e-37	1.46224e-35	72.4509
HHATL	-3.35658	-4.3521	-17.9477	4.4122e-64	1.99395e-62	134.951
DPT	-3.35412	4.78708	-19.1514	1.16183e-71	7.01245e-70	152.328
FGF13-AS1	-3.35293	-3.62658	-19.4416	1.57952e-73	1.03938e-71	156.608
NTS	-3.35292	-3.52162	-10.859	2.7737e-26	2.92145e-25	48.4527
PLP1	-3.35122	-0.0352493	-15.0688	3.55425e-47	8.97025e-46	96.2172
MATN2	-3.34871	4.66318	-23.0438	8.60467e-98	1.45548e-95	212.264
MKI67	3.34526	5.99167	25.6577	2.13315e-116	8.1058e-114	254.956
NRXN1	-3.34391	-1.12004	-14.5837	1.61459e-44	3.71204e-43	90.1337
PLCXD3	-3.34304	-0.913444	-14.2417	1.11007e-42	2.39114e-41	85.9285
SKA1	3.33968	2.28759	24.3671	3.98664e-107	9.73372e-105	233.681
HMMR	3.33921	3.32056	27.8619	1.53966e-132	1.23998e-129	291.998
C7	-3.33555	2.79183	-11.477	5.05254e-29	6.00243e-28	54.7043
AL031777.1	3.33431	-1.12448	15.1218	1.80716e-47	4.60835e-46	96.8898
GABRE	-3.33402	2.03281	-16.8687	1.5702e-57	5.70549e-56	119.936
HOXC11	3.3337	1.38462	11.3031	3.0656e-28	3.51875e-27	52.9169
PCDH9	-3.33284	0.417681	-19.0794	3.36021e-71	2.00346e-69	151.27
GYG2	-3.33263	3.73351	-22.9623	3.18288e-97	5.23613e-95	210.961
CADM3	-3.33042	0.567455	-15.4076	4.57276e-49	1.23991e-47	100.546
NPR1	-3.32964	3.24896	-29.1227	6.60859e-142	9.63765e-139	313.495
ANGPT4	-3.32592	-1.67604	-22.8368	2.38187e-96	3.7801e-94	208.956
C5orf66-AS1	3.32517	-3.17953	12.2809	9.15551e-33	1.28987e-31	63.2505
SVEP1	-3.32514	4.42956	-22.9654	3.02727e-97	4.99537e-95	211.011
AC015712.4	-3.3243	-3.3697	-14.5644	2.0534e-44	4.70486e-43	89.8947
CAV1	-3.32138	6.28045	-31.5276	5.86687e-160	2.63809e-156	354.92
PPEF1	3.32133	0.893821	23.692	2.4322e-102	4.91533e-100	222.701
KISS1R	3.31907	-1.92631	12.65	1.50786e-34	2.30294e-33	67.3261
SLC27A6	-3.311	0.176656	-13.779	3.03161e-40	5.90551e-39	80.3537
ITGA7	-3.30764	3.66925	-25.9693	1.17148e-118	4.97733e-116	260.143
PLCZ1	-3.3073	-4.67941	-17.9271	5.91748e-64	2.65421e-62	134.659
KIF2C	3.30605	4.07	25.7928	2.23955e-117	9.0182e-115	257.202
PTCHD3	-3.30077	-3.79743	-13.1627	4.3238e-37	7.41602e-36	73.139
CAMP	3.29808	-1.41073	14.2823	6.73878e-43	1.45914e-41	86.4246
NRG2	-3.29777	-0.250686	-18.9169	3.6548e-70	2.09352e-68	148.894
GSTA1	-3.29703	-1.98529	-10.7011	1.32984e-25	1.36084e-24	46.9001
DEPDC1	3.29495	2.95073	23.095	3.77291e-98	6.46294e-96	213.086
AC134312.5	3.294	-0.561584	21.8163	2.56585e-89	3.0362e-87	192.822
SACS-AS1	-3.29198	-5.15043	-23.1203	2.51185e-98	4.37216e-96	213.491
KLHL13	-3.29077	2.43431	-19.9956	3.929e-77	2.93636e-75	164.873
SORBS1	-3.29019	5.69676	-27.6605	4.73759e-131	3.5505e-128	288.583
INHBA	3.2891	5.59371	25.6784	1.5105e-116	5.82178e-114	255.3
LHX2	3.28611	-2.25297	14.8393	6.53663e-46	1.5683e-44	93.3219
ACACB	-3.28381	4.79893	-26.5212	1.11396e-122	5.72457e-120	269.372
AC015656.1	-3.28149	-4.66013	-20.1649	3.03709e-78	2.37161e-76	167.423
CGA	3.28057	-2.68218	8.5179	4.73421e-17	3.15025e-16	27.4382
APOD	-3.27357	7.03062	-14.174	2.54256e-42	5.39922e-41	85.1048
TGFBR3	-3.27262	5.19221	-20.7891	2.21194e-82	2.02638e-80	176.913
CCL28	-3.26844	3.83152	-15.7562	4.84938e-51	1.42056e-49	105.068
MYOM1	-3.26126	1.47382	-31.578	2.44772e-160	1.20069e-156	355.791
AL603840.1	-3.26114	-4.56304	-17.3962	1.05419e-60	4.25136e-59	127.208
MEOX2	-3.26009	1.65686	-20.6411	2.14419e-81	1.88127e-79	174.651
CENPA	3.25946	2.10534	22.623	7.25952e-95	1.0881e-92	205.551
NNAT	-3.25825	0.17661	-20.2141	1.44159e-78	1.13392e-76	168.165
STAB2	-3.25549	-0.986162	-21.7135	1.28722e-88	1.4873e-86	191.216
AP001360.1	-3.2548	-5.34611	-19.5371	3.81014e-74	2.5476e-72	158.024
PIMREG	3.2542	2.12653	23.2766	2.02652e-99	3.68178e-97	216
SLC6A14	-3.2496	0.396484	-9.64903	2.80532e-21	2.32237e-20	37.0476
METTL11B	3.24894	-3.60959	16.0203	1.47999e-52	4.56859e-51	108.54
CENPF	3.24566	6.19531	26.9374	9.97144e-126	5.78547e-123	276.367
LAMP5	3.24486	3.02633	19.297	1.34979e-72	8.49862e-71	154.472
C6	-3.2432	-0.810747	-11.483	4.74485e-29	5.64062e-28	54.7666
PI15	-3.24308	3.26708	-12.7823	3.38714e-35	5.31917e-34	68.8085
CILP2	3.24195	3.17379	22.1608	1.12267e-91	1.51445e-89	198.234
PAK3	-3.24181	0.916961	-21.1519	8.17329e-85	8.2899e-83	182.493
RTBDN	3.24096	-2.61126	11.9735	2.60387e-31	3.42105e-30	59.9289
GABRA2	-3.23994	-2.60228	-13.0005	2.80835e-36	4.62988e-35	71.2809
NUSAP1	3.23854	4.94687	29.3709	9.26195e-144	1.61215e-140	317.748
DNASE1L3	-3.23817	-0.376415	-18.177	1.66613e-65	7.94196e-64	138.213
GALNT15	-3.23806	3.09302	-21.9857	1.78122e-90	2.2404e-88	195.48
AC100771.2	-3.23601	-3.69452	-22.39	2.96638e-93	4.29667e-91	201.854
GRM8	3.2354	-1.01668	22.1305	1.81077e-91	2.41253e-89	197.758
ARHGAP20	-3.2339	1.24975	-26.6269	1.87668e-123	1.02287e-120	271.147
CERS3-AS1	-3.23364	-5.06855	-20.489	2.19545e-80	1.851e-78	172.334
GLRA3	-3.23294	-1.34282	-8.46074	7.53188e-17	4.95383e-16	26.9805
ASF1B	3.23115	4.22254	30.2631	1.9243e-150	5.46492e-147	333.083
AF001548.3	-3.2301	-5.00845	-20.5775	5.67454e-81	4.90693e-79	173.681
CLEC5A	3.22981	1.85981	21.8268	2.17331e-89	2.58303e-87	192.988
SKA3	3.22714	2.70835	26.1572	5.0388e-120	2.30414e-117	263.278
SPC24	3.22409	2.87619	26.7375	2.9117e-124	1.63659e-121	273.004
SLC7A14	-3.2217	-4.57231	-20.4789	2.56366e-80	2.15136e-78	172.179
AP001627.1	-3.21943	-3.46663	-19.8638	2.85676e-76	2.06356e-74	162.898
NDC80	3.21934	3.30481	25.5064	2.65404e-115	9.23931e-113	252.444
DTL	3.21611	4.34514	28.4521	6.49731e-137	7.30393e-134	302.037
UBE2T	3.21136	3.94059	27.9636	2.72075e-133	2.29389e-130	293.725
KIFC1	3.21093	4.50708	26.6254	1.92467e-123	1.03853e-120	271.122
PDE2A	-3.21063	3.02187	-29.8411	2.81333e-147	6.32519e-144	325.82
IGFBP6	-3.20853	3.16278	-25.3928	1.75398e-114	5.91519e-112	250.562
SLC22A3	-3.20729	0.170561	-17.4877	2.93213e-61	1.20682e-59	128.481
DQX1	3.20542	-0.545852	15.2593	3.09812e-48	8.13882e-47	98.6435
AC002398.2	-3.20339	-5.32018	-20.4704	2.91678e-80	2.44389e-78	172.051
KCNA4	-3.20223	-5.39982	-20.0514	1.69139e-77	1.28724e-75	165.713
AK5	-3.20058	2.75775	-15.5004	1.37271e-49	3.79846e-48	101.743
PTTG1	3.19919	3.90657	26.1686	4.15552e-120	1.91648e-117	263.47
AL845321.1	-3.19832	-5.57535	-24.2391	3.24771e-106	7.65255e-104	231.591
NSG1	-3.19592	0.391711	-18.4817	2.0697e-67	1.06462e-65	142.582
CAPZA3	-3.1932	-5.011	-17.9385	5.02755e-64	2.2588e-62	134.821
SCN2A	-3.19228	-0.0135234	-15.7457	5.56592e-51	1.62517e-49	104.931
MYEOV	-3.19075	0.652261	-13.6959	8.18893e-40	1.56801e-38	79.3663
CES1P1	-3.18856	-4.39887	-14.5958	1.38789e-44	3.20175e-43	90.2841
AP000445.1	-3.1872	-5.64794	-21.9845	1.81709e-90	2.2749e-88	195.46
GAL3ST2	3.187	-2.46414	12.9742	3.79977e-36	6.21874e-35	70.9806
CXCL11	3.18621	2.3137	15.5738	5.27898e-50	1.48979e-48	102.694
WT1-AS	3.18038	-2.71364	11.8176	1.38655e-30	1.77375e-29	58.2699
LRTM2	3.17905	-2.60008	11.3461	1.96681e-28	2.27839e-27	53.3569
PLAAT5	-3.17827	2.21606	-12.8942	9.4873e-36	1.52859e-34	70.0721
SLC16A12	-3.17761	-1.66106	-16.7383	9.34264e-57	3.3057e-55	118.161
HIST1H3J	3.17259	-3.39893	18.1921	1.34352e-65	6.44399e-64	138.427
PGM5P4-AS1	-3.17172	-5.31351	-23.6354	6.09918e-102	1.21441e-99	221.785
HSD17B6	3.17066	1.92586	30.3488	4.37457e-151	1.38852e-147	334.559
AC044810.2	-3.1676	-4.22612	-15.6146	3.09765e-50	8.82503e-49	103.224
CR381670.1	-3.16695	-4.082	-18.7734	2.98289e-69	1.64574e-67	146.803
RGS6	-3.16407	-0.600015	-16.6187	4.76491e-56	1.64708e-54	116.54
NCAPG	3.16159	3.59381	25.3594	3.05543e-114	1.0177e-111	250.009
BUB1B	3.15496	3.7436	27.0692	1.07445e-126	6.66396e-124	278.587
ADCYAP1R1	-3.15492	0.711137	-21.9028	6.57443e-90	8.02601e-88	194.179
ALDH3A1	-3.15276	-1.67367	-14.7189	2.97524e-45	6.99221e-44	91.8151
CRYBG2	3.15242	0.67103	19.6307	9.41388e-75	6.39752e-73	159.417
MAB21L1	-3.15221	-0.0700769	-20.3799	1.15928e-79	9.49219e-78	170.676
LRRC2	-3.15031	-0.858455	-22.6476	4.90337e-95	7.43205e-93	205.942
APCDD1L-DT	-3.1479	-0.697829	-16.4228	6.76456e-55	2.24621e-53	113.9
ACSM5	-3.14321	0.55738	-22.1288	1.86027e-91	2.4663e-89	197.731
EGFEM1P	-3.14269	-4.81287	-22.1823	7.99056e-92	1.09155e-89	198.573
GTSE1	3.14016	3.01061	25.1445	1.08068e-112	3.33215e-110	246.455
CENPM	3.13583	2.54903	25.1557	8.97617e-113	2.79968e-110	246.64
CDK1	3.13562	4.91874	27.5084	6.2777e-130	4.45708e-127	286.007
SSTR1	-3.13314	-1.72267	-17.4366	5.99607e-61	2.42899e-59	127.769
EGR1	-3.13009	7.47101	-20.117	6.26849e-78	4.85282e-76	166.702
SEL1L2	-3.12891	-4.623	-18.4428	3.63106e-67	1.8449e-65	142.022
CLDN11	-3.12824	2.6012	-20.7172	6.67407e-82	5.97224e-80	175.813
PTN	-3.12626	3.71647	-16.8537	1.9282e-57	6.97812e-56	119.732
DEPDC1B	3.12593	2.02621	24.4096	1.98408e-107	5.00276e-105	234.376
SAA4	-3.12563	-3.15074	-14.596	1.38551e-44	3.19765e-43	90.2858
AP001542.1	3.12332	-2.74829	19.135	1.4796e-71	8.90051e-70	152.087
LINC00466	3.12258	-3.40627	15.9243	5.28905e-52	1.59883e-50	107.273
ADAMTS9-AS1	-3.122	-1.18561	-19.5585	2.76551e-74	1.85833e-72	158.343
MYT1	3.12024	-0.735408	11.6161	1.17549e-29	1.44253e-28	56.1501
FAM111B	3.11951	3.90887	22.9353	4.91143e-97	8.00653e-95	210.529
LEPR	-3.11415	3.40375	-26.234	1.38926e-120	6.69313e-118	264.562
HCAR2	-3.11393	0.416122	-21.2475	1.85404e-85	1.90195e-83	183.97
EFCAB1	-3.11304	-1.33869	-15.7011	9.98425e-51	2.88714e-49	104.35
SYT13	3.10838	2.73645	8.67803	1.271e-17	8.71654e-17	28.7347
AL023803.2	3.10726	-3.12093	19.0069	9.7507e-71	5.71268e-69	150.209
IGFL3	3.10657	-3.26375	12.3761	3.20294e-33	4.60997e-32	64.2928
HOXA6	-3.10497	-1.83365	-16.7804	5.25911e-57	1.87559e-55	118.733
BICDL1	3.10466	4.10507	28.688	1.14438e-138	1.37221e-135	306.063
LINC01625	-3.10459	-4.45055	-17.5961	6.39455e-62	2.67891e-60	129.997
NAT8L	-3.10397	2.64588	-16.822	2.97851e-57	1.07002e-55	119.299
KLHL33	-3.1014	-3.90823	-20.0027	3.52546e-77	2.63842e-75	164.981
TRPM3	-3.10067	-2.60174	-22.3645	4.44688e-93	6.39865e-91	201.451
MUC15	-3.09969	0.268711	-8.96156	1.17658e-18	8.52978e-18	31.0826
IGFL2	3.09957	-0.73166	14.9853	1.02951e-46	2.55173e-45	95.1597
MRGPRF-AS1	-3.09835	-4.97547	-22.6621	3.88894e-95	5.94457e-93	206.173
TMEFF2	-3.09577	-5.06308	-20.17	2.81256e-78	2.19946e-76	167.5
AC006963.1	-3.09316	-4.87176	-19.4067	2.65298e-73	1.7268e-71	156.092
CRHBP	-3.09115	-1.29452	-22.1236	2.02e-91	2.6715e-89	197.649
CNIH2	3.08913	1.40254	21.927	4.49755e-90	5.54072e-88	194.557
AC005515.1	3.08689	-1.74787	13.1179	7.26761e-37	1.23319e-35	72.6232
AC036108.3	-3.08515	-0.74418	-19.4425	1.55764e-73	1.02623e-71	156.622
GHR	-3.08399	3.89503	-21.3752	2.5471e-86	2.69489e-84	185.948
OR2S1P	-3.08137	-3.81496	-15.2117	5.70994e-48	1.48269e-46	98.0355
ID4	-3.08084	3.72542	-17.7955	3.83153e-63	1.66328e-61	132.799
HTR1D	3.07833	-1.06603	16.3542	1.70466e-54	5.57804e-53	112.981
TK1	3.07813	5.42887	26.5969	3.11461e-123	1.64766e-120	270.642
EGFR	-3.07757	4.98537	-19.0412	5.89047e-71	3.49663e-69	150.711
RAB26	3.07728	2.46275	19.8159	5.8681e-76	4.19943e-74	162.181
CCR8	3.07683	-1.6682	15.011	7.42436e-47	1.85382e-45	95.4847
SPC25	3.07483	2.41502	29.3636	1.0495e-143	1.76969e-140	317.623
AL391883.1	-3.07479	-5.86223	-24.084	4.10247e-105	9.14732e-103	229.063
AC092155.1	-3.07359	-5.9825	-29.8974	1.06403e-147	2.49627e-144	326.789
PGM5	-3.07324	2.48515	-21.1367	1.03486e-84	1.03792e-82	182.257
FAM3D	-3.0719	-0.912206	-13.3129	7.5335e-38	1.33153e-36	74.8744
PLAC9	-3.0713	1.90803	-22.2201	4.38729e-92	6.03913e-90	199.17
LINC00648	-3.06986	-4.46896	-13.5598	4.12548e-39	7.70267e-38	77.7599
CNTFR-AS1	-3.06786	-5.35891	-19.2821	1.68435e-72	1.05436e-70	154.251
ESM1	3.06496	2.71643	24.0592	6.15757e-105	1.35064e-102	228.659
PCARE	-3.0642	-4.19364	-14.3253	3.97379e-43	8.68105e-42	86.9495
SCN4B	-3.06321	2.88484	-24.322	8.34638e-107	2.01055e-104	232.945
PPARG	-3.06092	3.06495	-25.8395	1.02553e-117	4.19216e-115	257.981
AVPR2	-3.06087	-0.487923	-19.8877	1.99645e-76	1.45576e-74	163.254
IRX1	-3.06004	1.56663	-13.1247	6.71273e-37	1.14155e-35	72.7021
AC093425.1	-3.05955	-5.62192	-22.0014	1.3918e-90	1.76707e-88	195.726
COL25A1	-3.0591	-0.966512	-20.3003	3.89064e-79	3.11015e-77	169.47
CEACAM6	3.05795	4.29356	9.13802	2.58872e-19	1.93752e-18	32.5772
E2F7	3.05725	1.71227	22.0561	5.87097e-91	7.57875e-89	196.586
SCGB3A1	-3.05644	-0.00989314	-9.93264	2.08312e-22	1.83127e-21	39.6188
RIPPLY3	3.05488	0.653295	16.4688	3.63788e-55	1.21763e-53	114.517
SEC24AP1	-3.05466	-4.73868	-18.6404	2.07062e-68	1.10732e-66	144.874
HIST1H4D	3.05273	-2.81981	16.0098	1.70244e-52	5.23729e-51	108.4
AC002066.1	-3.05272	-4.71051	-19.694	3.65394e-75	2.53423e-73	160.359
CXCL10	3.05238	4.26845	16.1165	4.1152e-53	1.29326e-51	109.813
HMGCS2	-3.05017	1.82555	-7.15441	1.44816e-12	7.37946e-12	17.2811
IGHE	3.0489	-2.05592	11.905	5.43945e-31	7.07076e-30	59.1981
CDCA5	3.04516	4.16069	24.2929	1.34618e-106	3.2141e-104	232.468
EMILIN3	-3.04373	-1.41247	-14.0113	1.84404e-41	3.77046e-40	83.1357
CCNB2	3.04266	3.97173	24.9868	1.47057e-111	4.35991e-109	243.853
LINC02408	3.04203	-2.96714	19.9809	4.90014e-77	3.65708e-75	164.653
AC083967.1	3.04127	-3.02652	14.206	1.71859e-42	3.67406e-41	85.4941
AC112721.1	3.0407	-3.4273	17.865	1.42999e-63	6.33505e-62	133.78
RNF150	-3.04058	3.20235	-22.5356	2.92451e-94	4.29983e-92	204.163
HIST1H2BE	3.04014	-2.65802	19.3735	4.34253e-73	2.80285e-71	155.601
AC131097.2	3.03983	-1.6247	13.0474	1.63894e-36	2.73625e-35	71.8157
NMUR1	-3.03872	-1.08314	-20.4458	4.24733e-80	3.52587e-78	171.676
MRGPRX3	-3.03577	-3.30538	-12.3204	5.9247e-33	8.42178e-32	63.6824
TMOD1	-3.03571	0.612314	-20.741	4.63079e-82	4.16455e-80	176.177
HIST1H2BH	3.03419	-0.496652	14.1759	2.48572e-42	5.28683e-41	85.1273
MMP10	3.03312	0.128097	12.1356	4.49271e-32	6.14349e-31	61.6721
CTXN1	3.03286	3.94924	22.1608	1.12135e-91	1.51445e-89	198.235
ENPP2	-3.03243	4.73505	-23.9942	1.77711e-104	3.83565e-102	227.603
GIPC2	-3.03199	0.535936	-23.7168	1.62771e-102	3.32688e-100	223.101
ADAMDEC1	3.03082	1.63373	14.0318	1.43811e-41	2.95728e-40	83.3828
CLEC4GP1	-3.02801	-5.20407	-18.5217	1.15966e-67	5.99942e-66	143.159
KNL1	3.02622	3.30735	26.1804	3.41438e-120	1.60206e-117	263.666
AL161668.4	-3.02531	-4.76628	-17.8292	2.37451e-63	1.04083e-61	133.275
AC084064.1	-3.02478	-5.93343	-27.0147	2.70098e-126	1.60156e-123	277.669
ADGRL3	-3.02459	0.631032	-17.5599	1.06395e-61	4.42977e-60	129.49
LMOD1	-3.02269	4.48189	-25.567	9.67791e-116	3.4814e-113	253.449
MMP27	-3.01736	-3.14754	-16.0682	7.83182e-53	2.44559e-51	109.173
LINC02185	-3.0107	-3.35577	-20.8718	6.1951e-83	5.78342e-81	178.181
PAPPA2	-3.0104	-1.08406	-20.6561	1.70465e-81	1.50146e-79	174.879
AP005233.2	-3.01016	-3.93226	-12.677	1.11257e-34	1.70888e-33	67.6279
HOXA5	-3.00993	1.23053	-22.5301	3.19464e-94	4.68423e-92	204.075
AC104211.2	-3.00701	-4.66203	-19.958	6.92112e-77	5.1299e-75	164.31
BMX	-3.00678	-0.0753298	-20.0916	9.21389e-78	7.07215e-76	166.318
IRX6	-3.00544	-0.379955	-14.5277	3.24299e-44	7.38349e-43	89.4404
CDKN3	3.00445	2.79722	26.5884	3.59404e-123	1.88283e-120	270.5
HOXC13	3.0043	2.24358	12.0903	7.35303e-32	9.94391e-31	61.1833
CDC45	3.00405	2.74464	22.009	1.23468e-90	1.57128e-88	195.845
ESCO2	3.00226	2.32975	24.9718	1.88681e-111	5.53316e-109	243.605
TCEAL2	-3.00082	-1.63433	-13.2362	1.84318e-37	3.2031e-36	73.9858
HCN2	2.99959	-0.536382	17.9905	2.39873e-64	1.10149e-62	135.558
CASQ2	-2.99906	0.18865	-16.9788	3.45275e-58	1.2787e-56	121.443
AURKA	2.997	4.03852	25.2186	3.1665e-113	1.01703e-110	247.678
ADRB2	-2.99651	1.1942	-23.5821	1.44668e-101	2.8181e-99	220.924
TSHZ2	-2.99535	3.80924	-23.8114	3.49303e-103	7.24925e-101	224.635
F12	2.99482	2.31624	19.424	2.05076e-73	1.34456e-71	156.348
CDC20B	2.99464	-2.33018	8.47235	6.85532e-17	4.51932e-16	27.0733
CDCA3	2.99439	3.30886	24.9174	4.63655e-111	1.34507e-108	242.709
LUARIS	-2.99358	-3.44631	-17.7455	7.7728e-63	3.32603e-61	132.095
MYZAP	-2.99315	1.20609	-20.9648	1.47741e-83	1.42103e-81	179.609
AC003986.2	-2.99279	-3.21199	-18.6506	1.78437e-68	9.56136e-67	145.022
SLC17A7	-2.99229	-0.561617	-22.9384	4.67441e-97	7.64322e-95	210.578
PLXNA4	-2.9909	2.96747	-20.1339	4.85463e-78	3.76908e-76	166.956
ERCC6L	2.98934	2.24734	25.296	8.7605e-114	2.88236e-111	248.959
PPIAP39	-2.9841	-1.41211	-21.1681	6.35761e-85	6.47264e-83	182.743
TEDC2	2.98017	2.39698	26.3512	1.93967e-121	9.51477e-119	266.525
BMPER	-2.97941	-0.308681	-17.1361	3.935e-59	1.51231e-57	123.605
KLK8	-2.97717	-1.81454	-9.4677	1.43079e-20	1.14224e-19	35.4373
MAPK4	-2.97465	-1.31172	-10.2481	1.0734e-23	1.00398e-22	42.5529
AC055874.1	-2.97306	-5.73446	-21.2879	9.90601e-86	1.02202e-83	184.595
FOS	-2.97282	7.26698	-17.4811	3.21585e-61	1.32058e-59	128.389
LINC02202	-2.9696	-0.959133	-25.1766	6.34736e-113	1.99126e-110	246.985
WDR62	2.96918	3.23692	28.1357	1.44475e-134	1.34409e-131	296.651
ANO3	-2.96673	-1.5138	-11.3586	1.7283e-28	2.00856e-27	53.4851
ITPKA	2.96643	-0.707383	16.628	4.20404e-56	1.45507e-54	116.665
AFP	-2.96603	-2.05568	-9.91031	2.5622e-22	2.24292e-21	39.414
AC093496.1	-2.96368	-5.08798	-15.7345	6.44673e-51	1.87829e-49	104.785
AL391845.2	2.96367	-2.5895	22.8877	1.05316e-96	1.69129e-94	209.769
TEPP	-2.96328	-3.28898	-15.6296	2.54786e-50	7.26639e-49	103.418
LCN6	-2.96308	-3.33006	-15.4748	1.91225e-49	5.25373e-48	101.413
PPP1R14A	-2.96292	1.31635	-20.4523	3.84225e-80	3.20165e-78	171.776
KLHL31	-2.96058	0.899545	-23.8626	1.51908e-103	3.17706e-101	225.464
RBMS3-AS3	-2.96005	-3.80866	-19.3519	5.98194e-73	3.80636e-71	155.282
PNMA8C	-2.95931	-4.78022	-16.8578	1.82189e-57	6.60669e-56	119.788
LINC01266	-2.95656	-3.73981	-15.4395	3.02518e-49	8.2651e-48	100.957
LRRC37A9P	2.95651	-2.35384	14.8403	6.45189e-46	1.54865e-44	93.3348
AC134043.3	-2.95617	-0.333145	-25.0713	3.63262e-112	1.10742e-109	245.247
HBA1	-2.95503	-4.84757	-16.2863	4.24766e-54	1.37163e-52	112.072
MCM10	2.95192	2.93451	19.9565	7.08476e-77	5.23681e-75	164.286
LIFR	-2.95111	5.00345	-24.8046	2.98667e-110	8.30709e-108	240.853
ZNF695	2.95073	0.24507	17.1616	2.76373e-59	1.06902e-57	123.957
GABRA4	-2.95032	-5.59532	-18.8259	1.38585e-69	7.78946e-68	147.567
PCDH11X	-2.94989	-3.54753	-12.4858	9.47542e-34	1.39467e-32	65.5016
FGF10	-2.94714	1.10013	-10.6227	2.87495e-25	2.89475e-24	46.1366
CDCA8	2.94676	3.90095	25.5105	2.47697e-115	8.67889e-113	252.512
CX3CL1	-2.94631	5.62981	-19.9567	7.06301e-77	5.22789e-75	164.289
AL160412.1	-2.94621	-5.94309	-25.9794	9.88746e-119	4.23427e-116	260.312
LINC01929	2.94538	-0.517247	14.5905	1.48326e-44	3.41885e-43	90.218
PTGFR	-2.94291	0.521295	-15.53	9.33095e-50	2.60605e-48	102.127
IGFBP1	-2.94139	-4.2919	-13.6378	1.63433e-39	3.09645e-38	78.6798
PDE3B	-2.94095	2.38895	-18.507	1.43484e-67	7.40178e-66	142.947
BRINP1	-2.94058	-0.164076	-11.6322	9.91572e-30	1.22072e-28	56.3189
TMTC1	-2.94007	4.24812	-19.4449	1.50183e-73	9.90677e-72	156.658
SDS	2.93799	2.9913	24.4034	2.19647e-107	5.51254e-105	234.275
HTR2A	-2.93641	-1.8644	-16.2974	3.65893e-54	1.18365e-52	112.221
KLHL29	-2.93533	2.04906	-26.7201	3.90224e-124	2.17073e-121	272.712
KIAA1211	2.93032	1.771	17.1628	2.71745e-59	1.05187e-57	123.973
SLC16A7	-2.92976	2.62322	-24.2127	5.00726e-106	1.17472e-103	231.159
FOLR1	-2.92958	0.649021	-9.46341	1.48657e-20	1.18501e-19	35.3995
DGAT2	-2.92864	4.59382	-17.8443	1.9183e-63	8.44978e-62	133.488
AOC4P	-2.9262	-3.12091	-21.1838	4.98249e-85	5.08223e-83	182.986
PFKFB1	-2.92487	0.138354	-20.0792	1.111e-77	8.5033e-76	166.132
FAM72D	2.92453	-1.38172	19.0259	7.37754e-71	4.36018e-69	150.487
AC010969.1	-2.91975	-4.36807	-13.8047	2.22628e-40	4.35877e-39	80.6604
SGK2	-2.91941	0.130028	-18.3717	1.01415e-66	5.07628e-65	140.999
ATP13A5	-2.91914	-0.069894	-9.74727	1.14788e-21	9.7052e-21	37.9311
WSCD2	-2.91893	-0.883588	-15.8213	2.05882e-51	6.1073e-50	105.921
CST5	2.91893	-3.31546	7.82698	1.08013e-14	6.2818e-14	22.0916
TPPP2	-2.91848	-4.74857	-17.2272	1.11232e-59	4.36191e-58	124.862
CDH20	-2.91828	-2.64519	-18.3061	2.60844e-66	1.29127e-64	140.059
RFX6	-2.91647	-3.95729	-11.059	3.71279e-27	4.07524e-26	50.4451
ANTXRL	-2.91577	-3.73775	-12.7654	4.09855e-35	6.41025e-34	68.6193
AC008780.1	-2.91559	-5.68143	-19.7315	2.08144e-75	1.45671e-73	160.92
SLC25A24P1	2.91448	-1.75447	7.76259	1.75536e-14	1.00731e-13	21.6141
ABCA6	-2.90981	2.3936	-21.7355	9.12624e-89	1.0613e-86	191.558
SLC66A1L	-2.90953	-0.44983	-17.0694	9.90652e-59	3.74594e-57	122.686
ELF5	-2.90905	2.45585	-8.45717	7.75268e-17	5.09347e-16	26.9521
SLC13A2	-2.90885	0.222802	-9.72242	1.43999e-21	1.21161e-20	37.7069
KCNH8	-2.90783	-1.53132	-13.1528	4.84788e-37	8.29381e-36	73.0253
CAV2	-2.90624	4.8499	-29.2605	6.18979e-143	9.61275e-140	315.855
ESPL1	2.90619	3.65172	24.4564	9.20738e-108	2.4354e-105	235.141
LINC00092	-2.90576	-2.88317	-13.6975	8.03118e-40	1.5389e-38	79.3857
KIF26B	2.9054	4.49281	22.2543	2.55345e-92	3.55108e-90	199.709
SULT1C3	-2.90526	-5.90702	-12.7648	4.13e-35	6.4557e-34	68.6117
SEMA3D	-2.90493	1.58094	-16.5537	1.15278e-55	3.93441e-54	115.661
AL109809.1	-2.90446	-3.63642	-17.685	1.82541e-62	7.74352e-61	131.245
LRFN2	2.90312	-1.30639	13.3339	5.89318e-38	1.0443e-36	75.1183
PLPPR5	2.90273	-3.11866	14.1314	4.28e-42	8.99668e-41	84.5872
IGSF1	-2.90128	0.586355	-9.7197	1.47621e-21	1.24112e-20	37.6823
CDCA2	2.90024	2.4632	21.3591	3.27236e-86	3.45545e-84	185.698
RAD54L	2.89805	2.24345	23.2954	1.49506e-99	2.74394e-97	216.303
CAPSL	2.89734	-2.00427	11.1868	1.01158e-27	1.13598e-26	51.7337
OCA2	-2.89423	-3.1161	-10.8264	3.84049e-26	4.02387e-25	48.1303
HNRNPA1P57	2.89211	-2.77752	8.31309	2.46775e-16	1.57229e-15	25.8112
AC096637.2	2.89178	-2.12506	18.2009	1.18337e-65	5.69103e-64	138.553
TMEM213	-2.89056	-1.57277	-9.7378	1.25159e-21	1.05622e-20	37.8455
MRGPRX2	-2.88884	-5.56084	-19.9272	1.10188e-76	8.06733e-75	163.846
C2orf88	-2.88849	1.30578	-22.0204	1.03142e-90	1.31882e-88	196.024
CLSPN	2.88336	2.30213	21.0034	8.13994e-84	7.89969e-82	180.203
ARTN	2.88325	1.11814	16.602	5.98016e-56	2.05924e-54	116.314
DRD2	-2.88281	-1.3219	-13.6075	2.34286e-39	4.40635e-38	78.322
TLX1	2.88119	-3.10936	9.19273	1.6108e-19	1.21801e-18	33.0457
AC024909.1	-2.88055	-2.06373	-19.3444	6.68324e-73	4.23761e-71	155.172
MFAP4	-2.88023	5.26382	-16.4404	5.34019e-55	1.78091e-53	114.136
SHISA3	-2.8799	-2.92254	-14.48	5.86349e-44	1.32435e-42	88.8516
PALMD	-2.87985	4.64705	-27.0492	1.50653e-126	9.23757e-124	278.25
KCNA2	-2.87955	-3.40129	-15.6559	1.80567e-50	5.16607e-49	103.761
C16orf89	-2.87933	1.95969	-11.6052	1.31776e-29	1.61236e-28	56.0369
PTGS2	-2.87889	1.11801	-14.8564	5.27028e-46	1.26898e-44	93.536
UGT2B11	-2.87878	-1.08379	-6.50717	1.11655e-10	5.03828e-10	13.028
AL136366.1	-2.87745	-3.21026	-13.1893	3.17801e-37	5.47692e-36	73.4447
OXGR1	-2.87678	-1.62313	-10.977	8.50067e-27	9.17559e-26	49.6243
SNTG2	-2.8764	-2.15731	-14.3003	5.4017e-43	1.17434e-41	86.6444
SEMA3G	-2.87637	4.42603	-22.8361	2.40973e-96	3.8131e-94	208.944
RGN	-2.87464	0.136197	-17.042	1.44566e-58	5.44357e-57	122.31
RIC3	-2.87414	0.831391	-12.9261	6.5907e-36	1.06891e-34	70.4338
AC015722.2	-2.87251	-4.94874	-17.0431	1.42369e-58	5.36457e-57	122.325
IL6	-2.8713	0.255138	-13.8123	2.03311e-40	3.98636e-39	80.7506
IL17B	-2.87088	-1.51097	-15.8201	2.09061e-51	6.19819e-50	105.905
PTX3	-2.87002	0.399992	-13.2017	2.75001e-37	4.7545e-36	73.5884
ANKRD29	-2.86962	1.90208	-21.1277	1.18865e-84	1.18775e-82	182.119
MYLK2	2.8687	-1.93472	19.1996	5.70399e-72	3.48563e-70	153.036
GPR17	-2.86849	-2.03939	-17.7813	4.68547e-63	2.02745e-61	132.599
EPB42	-2.86786	-2.43326	-20.1404	4.39816e-78	3.4196e-76	167.054
P2RY12	-2.86606	-0.148162	-17.3634	1.66913e-60	6.68133e-59	126.75
ART4	-2.86527	-1.94704	-14.8071	9.81465e-46	2.34331e-44	92.9177
SMIM22	2.86521	4.75042	14.8875	3.55564e-46	8.64617e-45	93.9273
GPRIN1	2.86458	2.75444	24.5139	3.58039e-108	9.56408e-106	236.083
LHFPL5	2.86447	-2.61373	11.3443	2.00301e-28	2.31683e-27	53.3388
CLDN5	-2.86403	2.95789	-18.703	8.3223e-69	4.53141e-67	145.782
EBF1	-2.86324	3.51507	-27.7519	1.00174e-131	7.72187e-129	290.131
TMEM145	2.86286	0.319912	13.3661	4.04097e-38	7.22249e-37	75.4931
EPHB1	-2.86146	1.46899	-19.9519	7.59152e-77	5.59605e-75	164.217
PTPRN	2.85863	-0.866869	13.544	4.97263e-39	9.24279e-38	77.5743
FAM189A2	-2.85633	3.01911	-16.0025	1.87462e-52	5.76039e-51	108.304
LINC01522	2.85577	-3.31192	11.1993	8.90129e-28	1.00126e-26	51.8604
NCAPH	2.85416	3.40951	24.138	1.69908e-105	3.90131e-103	229.942
CCNA2	2.85353	3.97247	23.6119	8.92303e-102	1.75722e-99	221.406
AC091939.1	-2.85184	-5.80574	-19.5932	1.64924e-74	1.11518e-72	158.858
AC012349.1	-2.84864	-5.62611	-21.1002	1.82184e-84	1.80375e-82	181.694
CCL24	-2.84666	-4.20198	-13.9522	3.77187e-41	7.6113e-40	82.4246
TTK	2.84228	3.29719	21.8504	1.49951e-89	1.79805e-87	193.358
LUZP2	-2.84179	-0.688518	-12.7718	3.81319e-35	5.9778e-34	68.6909
AC023886.1	-2.84028	-4.9631	-14.2256	1.35142e-42	2.89945e-41	85.7329
PROX1	-2.83845	0.758928	-17.7755	5.0866e-63	2.19574e-61	132.517
LINC00445	-2.83648	-5.36899	-18.7692	3.16842e-69	1.74632e-67	146.743
MMP9	2.83619	5.27081	14.3962	1.65565e-43	3.66135e-42	87.8198
HOXC-AS3	2.83602	-1.41167	10.5475	5.99702e-25	5.94949e-24	45.4085
AC073359.1	-2.83433	-5.99087	-26.0591	2.60527e-119	1.15228e-116	261.641
INMT	-2.83237	1.5923	-19.1704	8.77336e-72	5.3251e-70	152.608
ROPN1B	-2.83147	-0.608996	-10.4843	1.10932e-24	1.08615e-23	44.7995
IGHG4	2.83147	5.06698	11.164	1.2774e-27	1.42736e-26	51.5024
LINC01819	-2.83089	-0.549694	-9.77972	8.53048e-22	7.26363e-21	38.2246
ASTN1	-2.83025	-0.842052	-13.446	1.58069e-38	2.87664e-37	76.4255
JPH2	-2.82927	1.81496	-17.5738	8.74952e-62	3.65132e-60	129.685
SCN7A	-2.82873	0.20824	-11.6443	8.72682e-30	1.07731e-28	56.4455
TSPAN7	-2.82809	3.07862	-21.7277	1.03074e-88	1.19608e-86	191.437
ACAN	2.82791	1.37921	16.4636	3.89909e-55	1.30273e-53	114.448
KCNA1	-2.82749	-1.98062	-13.3682	3.94548e-38	7.05649e-37	75.5169
HNRNPA1P21	2.82727	-0.568913	17.1364	3.9195e-59	1.50743e-57	123.609
ELANE	-2.82609	-4.07257	-15.4924	1.52271e-49	4.2049e-48	101.64
RPE65	-2.82523	-4.7831	-16.3939	9.99964e-55	3.30183e-53	113.511
HOXA7	-2.82497	-0.666836	-17.3113	3.44774e-60	1.36892e-58	126.028
RSPO3	-2.82436	1.52514	-21.1419	9.55014e-85	9.5962e-83	182.337
SCN3B	-2.82295	-0.212279	-18.1999	1.20077e-65	5.76956e-64	138.539
SPRY2	-2.8224	3.53009	-27.9769	2.16843e-133	1.85724e-130	293.951
PKP1	-2.82233	3.57109	-10.9115	1.64203e-26	1.74655e-25	48.972
DSC1	-2.82182	-1.783	-15.2453	3.71101e-48	9.72051e-47	98.464
LINC00052	2.82079	-3.49547	7.84358	9.52432e-15	5.55592e-14	22.2153
ITM2A	-2.82064	4.137	-21.2466	1.88116e-85	1.9261e-83	183.956
WDR86-AS1	-2.82014	-1.03786	-18.7438	4.59012e-69	2.51195e-67	146.374
AC004947.1	-2.81989	-2.56395	-13.6366	1.65849e-39	3.14112e-38	78.6652
AL139241.1	-2.81939	-4.93392	-17.438	5.88276e-61	2.38488e-59	127.788
ARMC3	2.81918	-0.0841187	12.3912	2.71069e-33	3.91505e-32	64.4584
EPHA8	2.81895	-2.30998	10.488	1.06939e-24	1.04838e-23	44.8358
PRAME	2.81799	0.00120756	6.6633	4.04768e-11	1.87927e-10	14.0198
CAMK2N2	2.81591	-1.15009	17.1091	5.71738e-59	2.18333e-57	123.233
CLCA2	-2.81552	1.03229	-8.18274	6.93117e-16	4.30825e-15	24.7941
CAPN11	-2.8129	0.102294	-23.6235	7.40335e-102	1.46867e-99	221.592
PYDC1	2.81256	-1.3364	7.76	1.78991e-14	1.0267e-13	21.595
AGAP11	-2.81167	-3.07882	-16.9578	4.61393e-58	1.70057e-56	121.155
KRT17	-2.81003	5.27252	-8.98076	9.99112e-19	7.2725e-18	31.244
EEF1A2	2.80879	4.46528	9.30628	5.97066e-20	4.61365e-19	34.0259
XPNPEP2	-2.80838	-0.560671	-15.9345	4.61681e-52	1.39876e-50	107.408
LINC01612	-2.80791	-5.63065	-18.5347	9.59801e-68	4.98939e-66	143.347
DEFB1	-2.80486	-0.181409	-10.4584	1.42575e-24	1.38841e-23	44.5511
AL158071.1	-2.80419	-4.44423	-17.8962	9.18061e-64	4.1008e-62	134.221
NGFR	-2.80387	3.11625	-14.7795	1.38931e-45	3.29519e-44	92.5722
CRTAC1	-2.80335	0.1792	-13.0882	1.02353e-36	1.72535e-35	72.2832
KL	-2.80009	0.664148	-22.1946	6.57468e-92	9.00414e-90	198.767
SYNPO2	-2.79988	5.33603	-20.7577	3.58327e-82	3.24958e-80	176.433
TRIM29	-2.79876	4.38484	-10.6202	2.94506e-25	2.96424e-24	46.1127
RXRG	-2.79607	-2.22293	-15.7043	9.57448e-51	2.77162e-49	104.392
MYMX	-2.79562	-1.81255	-16.1359	3.17745e-53	1.00147e-51	110.07
AC110772.2	-2.79148	-4.66509	-18.0301	1.36251e-64	6.32153e-63	136.121
TNS1	-2.79002	7.32711	-30.2532	2.28698e-150	6.17017e-147	332.911
PYGM	-2.78991	-0.0716816	-25.2475	1.96058e-113	6.33479e-111	248.156
AP000851.1	-2.78504	-1.81768	-8.85791	2.82971e-18	2.01516e-17	30.2166
C6orf99	2.78471	-0.219639	22.0502	6.44507e-91	8.29999e-89	196.493
SYNGR3	2.78413	0.590277	17.3561	1.84655e-60	7.37514e-59	126.65
AOX1	-2.78161	2.83135	-18.0095	1.82897e-64	8.43501e-63	135.828
LMO7DN	-2.78054	-5.21449	-20.7964	1.97767e-82	1.82104e-80	177.025
TSPAN8	-2.78029	-0.925357	-9.27403	7.92286e-20	6.07949e-19	33.7465
AC010319.5	-2.77961	-5.22085	-18.5405	8.82371e-68	4.60018e-66	143.431
SYNDIG1	2.77864	1.91151	15.3426	1.05903e-48	2.83173e-47	99.7111
SRMS	2.77671	1.62553	15.1672	1.01101e-47	2.60148e-46	97.4674
TNFRSF9	2.77608	0.797375	17.1583	2.8926e-59	1.11726e-57	123.911
AL391807.1	-2.7743	-4.5672	-17.9614	3.63249e-64	1.64572e-62	135.144
ANGPT1	-2.77382	1.75241	-20.7718	2.88374e-82	2.63736e-80	176.649
SRPX	-2.77172	3.86049	-22.6093	9.03111e-95	1.34616e-92	205.333
ISG15	2.77146	5.52737	15.3927	5.54589e-49	1.4985e-47	100.354
TFR2	2.76915	0.802324	16.2655	5.61543e-54	1.80466e-52	111.795
AC113368.1	-2.76581	-5.02774	-18.9613	1.90662e-70	1.09914e-68	149.542
ALDH1A1	-2.76406	4.3275	-21.7608	6.13371e-89	7.16382e-87	191.954
GBX2	2.76185	-3.84767	14.8388	6.57752e-46	1.57741e-44	93.3157
KLKP1	2.75972	-3.0413	13.4745	1.13076e-38	2.06829e-37	76.7582
SOD3	-2.7594	3.61524	-17.9719	3.12593e-64	1.42339e-62	135.294
KLK11	-2.75902	-0.385818	-7.08764	2.30574e-12	1.15983e-11	16.8252
SPOCK3	-2.75766	-3.74772	-12.2241	1.70773e-32	2.37249e-31	62.6319
HIST1H4H	2.75222	1.78294	14.8725	4.30009e-46	1.03909e-44	93.7382
AP001434.1	2.74625	-4.0188	14.8868	3.58682e-46	8.71414e-45	93.9186
DCX	-2.74526	-1.5577	-8.99461	8.87781e-19	6.47611e-18	31.3606
MYOCD	-2.7441	-1.10713	-16.2943	3.81626e-54	1.2338e-52	112.179
JCHAIN	-2.7419	6.16384	-10.7034	1.29968e-25	1.33022e-24	46.9228
POLQ	2.74086	2.50025	22.1782	8.52417e-92	1.15858e-89	198.508
SALL4	2.73882	0.325648	20.2676	6.39122e-79	5.06408e-77	168.976
SLC4A4	-2.73783	0.404489	-13.5927	2.79226e-39	5.24609e-38	78.1477
ITPRIPL1	-2.73634	0.934066	-23.663	3.89614e-102	7.78636e-100	222.231
TPSP2	2.73588	-1.09057	9.46762	1.43191e-20	1.14283e-19	35.4365
TRPM6	-2.7357	-1.06424	-14.8786	3.97677e-46	9.63983e-45	93.816
GPM6A	-2.73562	-1.12521	-11.0476	4.16927e-27	4.56513e-26	50.3302
TRPA1	2.73522	-0.612479	9.88633	3.19873e-22	2.78568e-21	39.1946
LINC02082	-2.73513	-5.82689	-23.611	9.06072e-102	1.77784e-99	221.39
CDC6	2.73277	4.00899	20.4361	4.92449e-80	4.08173e-78	171.529
RECQL4	2.73217	4.28908	24.0149	1.26845e-104	2.75984e-102	227.939
KCNMB1	-2.7318	2.51838	-21.3835	2.23593e-86	2.3703e-84	186.078
LINC01344	2.73148	-2.61494	12.003	1.89274e-31	2.50503e-30	60.2453
HIST1H2BG	2.73095	1.38919	13.4127	2.3384e-38	4.22141e-37	76.0365
P4HA3	2.73066	2.74082	22.065	5.09752e-91	6.61195e-89	196.727
IL19	2.73014	-3.57919	11.121	1.97931e-27	2.19847e-26	51.0684
LINC01589	-2.72918	-3.68576	-17.5161	1.96643e-61	8.13077e-60	128.879
SHCBP1	2.72794	3.02383	23.0086	1.51369e-97	2.5209e-95	211.702
RMI2	2.72785	3.55606	24.9657	2.08427e-111	6.07919e-109	243.506
LEF1-AS1	2.72698	-1.70559	25.1546	9.13927e-113	2.83417e-110	246.622
AC243562.2	-2.72611	-2.28524	-15.3585	8.62205e-49	2.31577e-47	99.9156
HOXA2	-2.72525	-1.39559	-18.5084	1.40538e-67	7.25673e-66	142.967
ACTA2-AS1	-2.72502	1.10573	-19.418	2.24061e-73	1.46547e-71	156.26
RYR3	-2.72457	0.693812	-24.423	1.59383e-107	4.05668e-105	234.595
AP001528.1	-2.7231	-0.168031	-22.2735	1.88481e-92	2.63478e-90	200.012
BHMT2	-2.72306	1.528	-18.8976	4.85223e-70	2.76474e-68	148.612
CALB2	-2.7217	2.28796	-12.6975	8.83262e-35	1.36288e-33	67.857
IQANK1	2.72126	5.38691	23.7809	5.74117e-103	1.18693e-100	224.14
MND1	2.72097	1.31343	19.926	1.12111e-76	8.197e-75	163.829
AP000251.1	2.71984	-1.31423	16.9134	8.49349e-58	3.11134e-56	120.548
KLK4	2.71912	0.248805	11.7704	2.29311e-30	2.90183e-29	57.771
AP000851.2	-2.71629	-2.48981	-10.3051	6.23331e-24	5.89662e-23	43.0908
NKX3-2	2.71606	-0.942484	14.2807	6.8764e-43	1.48834e-41	86.4045
MTFR2	2.71582	1.3744	21.2428	1.99395e-85	2.03772e-83	183.898
NMNAT2	-2.71361	1.07341	-16.0149	1.59165e-52	4.89925e-51	108.467
ZNF728	-2.71249	-3.19582	-14.2268	1.33268e-42	2.86038e-41	85.7468
LINC01474	-2.71086	-5.42606	-21.2971	8.57667e-86	8.89978e-84	184.738
CITED1	-2.71072	0.356168	-11.6037	1.33954e-29	1.63789e-28	56.0206
IL21R	2.71027	1.53107	19.3404	7.09354e-73	4.48722e-71	155.112
RPLP0P2	2.71019	1.5431	24.422	1.61933e-107	4.10222e-105	234.579
NTRK3	-2.70964	1.84075	-13.3629	4.19853e-38	7.49912e-37	75.4551
DST	-2.70808	7.53745	-23.9889	1.93855e-104	4.16741e-102	227.516
TTYH1	-2.70662	1.3245	-12.299	7.49659e-33	1.06031e-31	63.4489
PROX1-AS1	-2.70615	-4.37993	-15.5094	1.22042e-49	3.38748e-48	101.86
LINC00337	2.70496	-2.10533	18.4089	5.92366e-67	2.99564e-65	141.535
TLCD3B	2.70436	-0.155072	14.2155	1.53092e-42	3.27936e-41	85.609
PMP2	-2.70403	-5.3497	-14.1436	3.68738e-42	7.77215e-41	84.7353
CIB3	2.70226	-2.05541	12.8347	1.86664e-35	2.97378e-34	69.4001
CXCL13	2.70143	2.35421	8.99184	9.09017e-19	6.62654e-18	31.3372
TRMT9B	-2.70131	1.84864	-15.397	5.24123e-49	1.4176e-47	100.411
CPED1	-2.70128	3.28164	-21.347	3.95111e-86	4.15591e-84	185.51
TNNI3	2.70108	-2.11187	9.36681	3.50284e-20	2.74086e-19	34.5527
TMEM215	2.7006	-3.24986	11.0453	4.26443e-27	4.66743e-26	50.3078
OSTN	-2.69962	-5.75011	-20.2294	1.14269e-78	9.02759e-77	168.397
IL4I1	2.69897	2.63002	18.0271	1.42332e-64	6.598e-63	136.077
BNC1	-2.69808	-1.59867	-12.4316	1.73195e-33	2.52034e-32	64.903
DMRT2	-2.69709	-1.00495	-15.4089	4.49266e-49	1.21941e-47	100.564
RIIAD1	2.69677	-1.67655	11.9527	3.25726e-31	4.26702e-30	59.7068
LINC02086	2.69389	-2.90353	13.5842	3.09096e-39	5.79921e-38	78.0467
KLK6	-2.69236	0.30049	-7.69064	3.00781e-14	1.70625e-13	21.0847
LOXL4	-2.69209	2.21964	-18.1694	1.85951e-65	8.8481e-64	138.103
AADACP1	-2.69139	-4.42722	-16.2664	5.55052e-54	1.78593e-52	111.806
RAMP1	2.68981	2.83128	14.3859	1.87988e-43	4.14873e-42	87.6935
MME-AS1	-2.68865	-5.9903	-24.888	7.53311e-111	2.17368e-108	242.225
OLR1	2.68865	3.78935	20.3821	1.12039e-79	9.18772e-78	170.71
SMR3B	-2.68714	-4.83951	-9.32631	5.00637e-20	3.88577e-19	34.1999
AC104237.3	-2.68617	-5.26457	-17.8635	1.46058e-63	6.46524e-62	133.759
SLC34A2	-2.68544	2.61911	-7.69618	2.88606e-14	1.63891e-13	21.1253
GALR1	-2.68356	-4.8646	-16.4687	3.63986e-55	1.21763e-53	114.517
COPDA1	2.68169	-2.7766	10.6856	1.54929e-25	1.58e-24	46.7488
KLK3	-2.68147	-3.86707	-9.56391	6.04705e-21	4.9222e-20	36.2884
RGS7BP	-2.67749	-1.91192	-14.024	1.57962e-41	3.2421e-40	83.2895
LRRTM2	-2.67726	-1.06576	-19.702	3.23899e-75	2.25222e-73	160.479
SMIM10L2A	-2.675	1.27133	-18.2686	4.47567e-66	2.18554e-64	139.521
EDAR	-2.67348	-3.03355	-11.8829	6.89591e-31	8.93389e-30	58.9627
KIF23	2.6734	4.31618	25.4588	5.85383e-115	1.99916e-112	251.655
AC105219.2	2.67326	-3.72017	14.5238	3.40588e-44	7.7478e-43	89.3917
SPAG5	2.67098	4.61043	24.4544	9.50862e-108	2.49066e-105	235.109
SYNE3	-2.66936	3.76228	-25.6246	3.70457e-116	1.37859e-113	254.406
ENTHD1	2.66846	-2.54923	14.7624	1.72272e-45	4.07525e-44	92.3584
LINC01644	2.66778	-2.73528	8.42228	1.02775e-16	6.69036e-16	26.6742
EBF3	-2.66737	1.93236	-23.9956	1.73777e-104	3.76579e-102	227.625
HES6	2.66706	2.36814	18.1413	2.77885e-65	1.31645e-63	137.703
CCDC69	-2.66694	4.3808	-23.4507	1.21569e-100	2.30167e-98	218.803
CKS2	2.66681	4.58618	27.1085	5.52343e-127	3.50634e-124	279.25
DSC3	-2.66672	2.61406	-9.02895	6.61925e-19	4.85745e-18	31.6503
KCNE1	-2.66419	-2.62561	-16.1064	4.71167e-53	1.47898e-51	109.678
SYNGR4	2.66413	-2.73471	16.423	6.75381e-55	2.24402e-53	113.902
CNTD2	2.66384	1.66949	13.5056	7.83132e-39	1.44271e-37	77.1232
LINC01354	-2.66237	-1.48567	-16.2069	1.23086e-53	3.91836e-52	111.014
AC104212.2	-2.65967	-4.67845	-18.3384	1.63949e-66	8.15794e-65	140.521
ISM1	-2.65898	3.1464	-19.7411	1.80323e-75	1.26694e-73	161.063
AL450332.1	-2.6587	-4.90999	-16.3111	3.04328e-54	9.87448e-53	112.404
MT1M	-2.65797	0.248128	-16.545	1.29728e-55	4.4164e-54	115.543
TMEM92	2.65744	-0.588699	17.1847	2.00462e-59	7.78183e-58	124.276
FAXDC2	-2.65712	4.22976	-19.5186	5.0146e-74	3.3488e-72	157.751
CCL16	-2.65703	-3.94901	-16.7631	6.66271e-57	2.36522e-55	118.498
LGR6	-2.65669	1.75342	-11.1849	1.03185e-27	1.15802e-26	51.714
HIST1H2BD	2.65629	4.67654	19.5779	2.07318e-74	1.39833e-72	158.63
LINC00640	-2.65571	-3.19776	-17.2129	1.35695e-59	5.30192e-58	124.665
LINC02580	-2.65526	-3.0562	-17.2596	7.08658e-60	2.79317e-58	125.311
NTF4	-2.65241	-1.58703	-11.8694	7.97481e-31	1.0302e-29	58.8186
CEMIP	2.65232	3.38446	16.3224	2.61545e-54	8.50164e-53	112.555
SBK1	2.64835	4.87244	23.368	4.63394e-100	8.59253e-98	217.47
CLPSL1	2.64762	-0.460148	10.133	3.19465e-23	2.91576e-22	41.4736
ADRB1	-2.64722	-1.38693	-11.6022	1.36096e-29	1.66295e-28	56.0049
CDT1	2.64718	3.45067	20.096	8.61408e-78	6.63063e-76	166.385
KCNC2	-2.64586	-2.50218	-6.37729	2.55475e-10	1.12459e-09	12.2197
FN1	2.6453	11.4203	20.5502	8.61935e-81	7.39415e-79	173.265
SNHG26	-2.64308	-0.675806	-17.2396	9.3541e-60	3.67349e-58	125.035
COL4A6	-2.64131	1.50863	-12.5017	7.93888e-34	1.17266e-32	65.6772
E2F2	2.63993	2.70831	20.3383	2.18314e-79	1.77143e-77	170.046
RASGEF1C	-2.63947	-2.57878	-11.9066	5.34961e-31	6.95733e-30	59.2146
PDE11A	-2.6377	0.695871	-16.3302	2.35523e-54	7.67426e-53	112.659
KCTD4	-2.63604	-5.30198	-16.8305	2.64998e-57	9.53906e-56	119.415
AC138904.1	2.63585	-0.370885	16.5874	7.29274e-56	2.50483e-54	116.117
LINC01894	-2.63556	-4.21997	-17.2756	5.67364e-60	2.23953e-58	125.532
AKAP12	-2.63274	4.92391	-21.0309	5.31809e-84	5.18913e-82	180.627
AC005682.1	-2.6321	-1.41671	-16.6458	3.29667e-56	1.14543e-54	116.907
PHYHIP	-2.62921	0.255163	-19.2022	5.48751e-72	3.36096e-70	153.075
ANXA8L1	-2.62912	-0.400978	-10.3417	4.38928e-24	4.18966e-23	43.438
TRBV26OR9-2	-2.62791	-5.80737	-21.9713	2.23814e-90	2.79555e-88	195.253
HOXA4	-2.62768	-0.542602	-20.3853	1.06703e-79	8.77684e-78	170.759
ANXA1	-2.62757	7.07056	-24.3896	2.75785e-107	6.85765e-105	234.048
HIST1H1D	2.62744	-1.94104	11.4228	8.88313e-29	1.04405e-27	54.1449
PACSIN1	2.62628	1.56707	21.1464	8.90626e-85	8.99949e-83	182.407
FHL5	-2.62569	0.378288	-18.0871	6.03588e-65	2.82717e-63	136.931
GREM2	-2.62454	-0.0588329	-13.8139	1.99421e-40	3.91151e-39	80.7698
NKAPL	-2.62435	-1.64902	-23.3973	2.8825e-100	5.38189e-98	217.943
EGR3	-2.62081	4.15394	-15.004	8.10901e-47	2.01917e-45	95.397
NR3C2	-2.61949	2.67999	-21.9142	5.49687e-90	6.74104e-88	194.357
ZWINT	2.61788	4.94831	27.1262	4.09308e-127	2.62927e-124	279.549
NDRG2	-2.61729	6.21697	-22.4402	1.33601e-93	1.94837e-91	202.649
IGF1	-2.61722	1.03392	-16.5974	6.36706e-56	2.19107e-54	116.252
CPNE7	2.61716	2.04811	13.8431	1.40513e-40	2.77524e-39	81.1177
AC135178.2	-2.61623	-5.01213	-18.8731	6.94561e-70	3.92849e-68	148.254
NRG1	-2.61544	1.45761	-12.8503	1.56387e-35	2.49586e-34	69.5758
S100A14	2.61465	6.75419	12.8242	2.10327e-35	3.33991e-34	69.2816
RAD51	2.61398	2.80489	23.5789	1.52457e-101	2.95914e-99	220.872
LINC01281	2.61307	-3.91906	12.9198	7.07743e-36	1.14544e-34	70.3631
LMX1A	-2.61096	-3.20839	-13.5439	4.9807e-39	9.25459e-38	77.5727
CTHRC1	2.61072	6.0482	21.4901	4.2469e-87	4.64824e-85	187.732
NEURL1	2.61064	1.99651	11.0679	3.3944e-27	3.73107e-26	50.5339
DSG3	-2.60791	1.50445	-7.34983	3.63096e-13	1.91912e-12	18.6382
CLDN8	-2.60377	1.92885	-9.97374	1.42178e-22	1.26139e-21	39.9966
AC015908.2	-2.6033	-3.67563	-14.2313	1.26027e-42	2.70713e-41	85.8023
SPDYC	2.60215	-3.06874	7.38208	2.88066e-13	1.53186e-12	18.8654
OR2L13	-2.60199	-4.48594	-13.3829	3.31786e-38	5.95174e-37	75.689
AKR1C3	-2.6017	3.66456	-18.6175	2.88636e-68	1.52991e-66	144.543
AL117329.1	2.60156	-2.73365	9.77653	8.78372e-22	7.47101e-21	38.1956
PID1	-2.60138	2.1999	-20.3469	1.91516e-79	1.56103e-77	170.176
PAFAH1B3	2.59963	5.55483	28.2662	1.55826e-135	1.52876e-132	298.87
MESTIT1	-2.59851	-1.86359	-17.5773	8.32771e-62	3.48067e-60	129.734
NMU	2.59785	-1.42668	10.2118	1.51622e-23	1.40864e-22	42.2111
AC010307.4	2.59705	-4.1397	12.444	1.50838e-33	2.20034e-32	65.0402
LRRN3	-2.59669	0.4545	-16.4503	4.66753e-55	1.55755e-53	114.269
ACSM2B	-2.59666	-5.31412	-18.3792	9.09666e-67	4.55754e-65	141.108
FBN2	2.5962	2.31875	15.0936	2.59034e-47	6.56825e-46	96.5318
USP44	-2.59606	-1.39703	-20.7644	3.23096e-82	2.94492e-80	176.536
NCAM1	-2.59497	1.43965	-15.9629	3.16943e-52	9.67852e-51	107.782
NSG2	2.59346	-2.6125	10.3129	5.78174e-24	5.48097e-23	43.1652
IGHA2	-2.59106	5.47508	-9.09999	3.59523e-19	2.6688e-18	32.2529
STK32A-AS1	-2.59012	-5.55104	-20.3593	1.58673e-79	1.29725e-77	170.363
LAMA3	-2.58978	5.08583	-15.2215	5.03973e-48	1.31498e-46	98.1597
AC004490.1	-2.58976	-4.33975	-17.5652	9.87419e-62	4.1143e-60	129.565
SCTR	-2.58756	-3.49505	-16.3003	3.52252e-54	1.1402e-52	112.259
TNFRSF18	2.58728	2.13557	15.435	3.20398e-49	8.74916e-48	100.9
HOXA-AS3	-2.58578	-2.12039	-15.6022	3.64387e-50	1.03375e-48	103.062
CXCL3	-2.58514	-2.01671	-14.3267	3.9057e-43	8.53921e-42	86.9667
AMPD1	-2.58463	-2.10392	-11.4759	5.10881e-29	6.06793e-28	54.6933
AC087242.1	-2.58048	-5.85211	-21.0235	5.96792e-84	5.80222e-82	180.512
XIRP1	2.57986	-0.71353	11.6667	6.88762e-30	8.54169e-29	56.6802
POU3F3	-2.57965	-3.9692	-10.6977	1.3745e-25	1.4052e-24	46.8674
AC013275.1	-2.57948	-4.79997	-15.2337	4.30887e-48	1.12592e-46	98.3155
AC105219.4	2.5792	0.230799	19.7707	1.15668e-75	8.1907e-74	161.505
AC024337.2	-2.57733	-3.15885	-17.8782	1.18474e-63	5.26583e-62	133.968
LINC02351	-2.57529	-5.5486	-18.1793	1.61289e-65	7.69494e-64	138.245
DBX2	-2.57451	-2.78038	-13.4462	1.5773e-38	2.87144e-37	76.4276
TENM1	-2.57444	-0.71945	-15.0073	7.78437e-47	1.94012e-45	95.4376
AC103591.2	-2.57325	-5.07913	-19.0057	9.92381e-71	5.8078e-69	150.192
PRSS12	-2.57323	0.682521	-12.9628	4.32786e-36	7.05733e-35	70.8514
AC133644.2	2.57307	-2.35095	14.397	1.64081e-43	3.63152e-42	87.8287
E2F1	2.57238	3.92156	20.9529	1.77492e-83	1.6981e-81	179.426
MRPL40P1	2.57219	-3.51006	15.4568	2.41719e-49	6.61406e-48	101.18
EDN2	2.57037	1.59249	13.0304	1.9923e-36	3.31287e-35	71.6218
AC009269.4	-2.56975	-4.99994	-18.5983	3.81502e-68	2.01621e-66	144.266
MYH1	-2.56882	-2.07601	-14.7971	1.11246e-45	2.65255e-44	92.7932
HSPB2	-2.56871	-0.27921	-19.596	1.58148e-74	1.07071e-72	158.9
SAPCD2	2.5673	3.85899	20.9607	1.57289e-83	1.50749e-81	179.547
DPEP1	2.56537	-0.254027	16.5519	1.18157e-55	4.02758e-54	115.636
INSM1	2.56456	-1.66043	7.84494	9.42655e-15	5.50067e-14	22.2255
GAS2L2	-2.56442	-2.27699	-11.754	2.73253e-30	3.44256e-29	57.5971
CNKSR2	-2.56372	-0.277604	-15.8199	2.09656e-51	6.21242e-50	105.903
PROC	2.56158	-0.725575	22.616	8.11679e-95	1.21322e-92	205.44
SELP	-2.56149	2.29636	-12.3861	2.86822e-33	4.13703e-32	64.4024
OR7E13P	-2.56107	-4.73926	-15.9034	6.96701e-52	2.09784e-50	106.998
ADAMTS1	-2.56027	5.44325	-20.0609	1.46417e-77	1.11747e-75	165.857
KIF15	2.56011	3.06172	22.0128	1.16241e-90	1.4828e-88	195.905
LINC00514	2.55915	-1.81993	15.8443	1.51976e-51	4.51567e-50	106.223
MIR4653	2.5587	-2.44327	17.2506	8.02846e-60	3.15979e-58	125.187
LRFN5	-2.55596	-0.687826	-15.5492	7.27274e-50	2.0386e-48	102.375
RHBG	2.55466	-1.01445	12.9737	3.81924e-36	6.24682e-35	70.9756
AC105118.1	2.55395	-3.74314	11.8298	1.21745e-30	1.56298e-29	58.3989
C1QTNF7	-2.55266	0.51407	-13.9577	3.52663e-41	7.12977e-40	82.4914
AC007938.1	-2.55196	-2.92514	-16.7207	1.18803e-56	4.18986e-55	117.922
CENPE	2.55041	3.76494	21.4396	9.3315e-87	1.00905e-84	186.948
PDZD2	-2.54879	4.41115	-20.9237	2.78382e-83	2.63069e-81	178.978
HIST1H4E	2.54775	-1.77779	12.8724	1.21566e-35	1.95284e-34	69.8259
TEX19	2.54768	-3.90263	12.0831	7.95566e-32	1.07347e-30	61.1052
AC020663.2	2.54657	-1.36007	17.4701	3.75016e-61	1.53648e-59	128.236
CCL7	2.54557	-3.36874	9.5774	5.35618e-21	4.36973e-20	36.4083
LINC02066	-2.54478	-6.16816	-25.9033	3.53079e-118	1.48842e-115	259.043
OIP5	2.54406	1.23963	23.5529	2.32578e-101	4.48202e-99	220.451
ADGRB3	-2.5429	-2.22312	-15.4027	4.87138e-49	1.32022e-47	100.483
CHRNA1	2.5422	-0.370326	14.2297	1.28571e-42	2.76068e-41	85.7825
LINC00671	-2.53998	-4.60839	-18.2578	5.22471e-66	2.54441e-64	139.367
CLDN10	-2.53931	-2.42375	-10.8028	4.85546e-26	5.06664e-25	47.898
AC113133.1	-2.53713	-5.65822	-19.2684	2.06121e-72	1.28728e-70	154.05
DKK4	-2.53688	-4.36352	-13.72	6.1405e-40	1.18292e-38	79.6524
OTC	-2.53575	-5.69962	-18.1674	1.91377e-65	9.09827e-64	138.075
KLF4	-2.53559	4.71547	-21.8673	1.15014e-89	1.39148e-87	193.622
MUC2	2.53511	-2.8466	7.27836	6.04518e-13	3.15283e-12	18.138
VGLL1	-2.53464	-0.918748	-7.03662	3.28107e-12	1.63671e-11	16.4794
PAQR4	2.53383	4.63132	24.2733	1.85464e-106	4.40857e-104	232.149
EME1	2.53104	1.80966	21.6425	3.9173e-88	4.44997e-86	190.107
SNCG	-2.53095	3.4632	-12.9221	6.89898e-36	1.11723e-34	70.3884
HOTAIR	2.53067	0.940462	8.23701	4.51686e-16	2.83731e-15	25.2158
AADACL2	-2.53019	-5.72687	-15.9562	3.46487e-52	1.05568e-50	107.693
CSRNP3	-2.52871	1.22025	-17.1106	5.60042e-59	2.14018e-57	123.254
SLIT3	-2.52673	5.55341	-20.9251	2.72372e-83	2.5784e-81	179
NPW	2.52651	-1.79846	11.3626	1.65831e-28	1.92805e-27	53.526
ORM1	2.5265	-2.22552	7.44187	1.87129e-13	1.00541e-12	19.2889
FRMPD4	-2.52608	-4.23886	-14.7857	1.28541e-45	3.05818e-44	92.6495
PYCR1	2.52587	6.30537	28.3618	3.04269e-136	3.35063e-133	300.498
U62317.1	2.52568	-0.311473	13.9359	4.58928e-41	9.24004e-40	82.2296
PALM2-AKAP2	-2.52468	-1.33458	-14.4501	8.50297e-44	1.90695e-42	88.4822
AL122008.3	-2.52459	-3.99018	-11.3335	2.23921e-28	2.58505e-27	53.2283
FOXJ1	2.524	-0.359815	8.36949	1.57163e-16	1.01029e-15	26.2557
AC090044.1	-2.52267	-5.06237	-14.7063	3.48693e-45	8.1805e-44	91.6573
HOXC12	2.52233	-0.915786	6.89756	8.48482e-12	4.11461e-11	15.5487
APCDD1L	-2.52141	1.29431	-13.7792	3.02376e-40	5.89235e-39	80.3562
AC005906.2	-2.5214	-5.6097	-19.0199	8.06061e-71	4.73793e-69	150.399
AC011306.1	-2.52114	-4.80459	-15.7997	2.73746e-51	8.05841e-50	105.637
KIF11	2.51951	4.84851	25.2179	3.2046e-113	1.02318e-110	247.666
BOK-AS1	-2.51896	-4.60851	-15.2444	3.75086e-48	9.82012e-47	98.4534
AC092851.1	-2.5185	-4.20091	-12.7693	3.92298e-35	6.141e-34	68.6627
MYLK	-2.51675	6.78758	-21.4814	4.86183e-87	5.31051e-85	187.598
ADGRD1	-2.51643	1.31777	-17.2711	6.03762e-60	2.38146e-58	125.471
RBBP8NL	2.51604	2.69552	18.5595	6.70467e-68	3.51582e-66	143.704
DLGAP2	-2.51532	-2.81745	-16.6893	1.82445e-56	6.40921e-55	117.495
HIST2H4A	2.51508	-1.78576	14.3627	2.50327e-43	5.50588e-42	87.4089
NR0B1	-2.51418	-5.11028	-11.5096	3.59178e-29	4.29731e-28	55.0426
NOVA1	-2.51413	3.00976	-10.9269	1.40671e-26	1.49861e-25	49.1253
AGMO	-2.51366	-1.769	-15.0702	3.49313e-47	8.82012e-46	96.2344
PHEX-AS1	-2.51307	-5.74722	-18.275	4.07914e-66	1.99915e-64	139.614
HMGB3P10	-2.51175	-3.84681	-18.194	1.30653e-65	6.27217e-64	138.455
CD209	-2.5114	1.43392	-16.3505	1.7929e-54	5.85612e-53	112.93
PRR36	2.51072	4.6024	16.5287	1.61673e-55	5.49353e-54	115.324
SGCZ	-2.51057	-5.74313	-17.6688	2.29605e-62	9.72471e-61	131.017
LINC00924	-2.51041	-1.65295	-16.8928	1.12773e-57	4.10603e-56	120.266
ACSM2A	-2.50992	-5.43415	-17.3954	1.06629e-60	4.29373e-59	127.196
CCDC187	2.50949	-3.91831	9.73194	1.32028e-21	1.11279e-20	37.7927
GOLGA8M	-2.50915	-3.81683	-17.9782	2.85704e-64	1.30205e-62	135.384
GINS1	2.50841	3.81139	24.4439	1.13143e-107	2.93512e-105	234.936
PRDM16-DT	-2.50784	-2.07244	-16.241	7.79979e-54	2.49626e-52	111.468
KCNH5	-2.50709	-5.43524	-14.4515	8.35749e-44	1.8751e-42	88.4993
CFAP45	2.50519	1.80907	18.0894	5.84224e-65	2.73885e-63	136.964
AC008406.3	2.502	-3.74479	13.0057	2.64494e-36	4.36772e-35	71.3404
ITPRID1	-2.49932	-2.626	-8.95813	1.21147e-18	8.77566e-18	31.0537
MIR23A	-2.49906	-4.47138	-16.5057	2.20836e-55	7.44755e-54	115.014
CCDC3	-2.49847	4.13379	-22.4452	1.23298e-93	1.80298e-91	202.729
ADAMTS18	-2.49787	0.157077	-12.2566	1.19503e-32	1.67226e-31	62.9862
MUC6	-2.49704	0.546916	-6.18557	8.43684e-10	3.5725e-09	11.0544
C1QL2	-2.49658	-3.72065	-9.28544	7.16862e-20	5.51563e-19	33.8453
APCDD1	-2.49651	4.24178	-22.117	2.24427e-91	2.96085e-89	197.544
SLC25A27	-2.49635	1.27563	-17.9852	2.5871e-64	1.18303e-62	135.482
ADGRG4	-2.49511	-5.44692	-16.2167	1.07973e-53	3.44739e-52	111.144
ETV3L	-2.49494	-3.90928	-10.9672	9.38125e-27	1.00938e-25	49.5266
PRC1	2.49423	5.29239	23.6843	2.75708e-102	5.55109e-100	222.576
TMEM255A	-2.49422	1.19782	-19.7733	1.11243e-75	7.88775e-74	161.544
CACHD1	-2.49388	3.74923	-23.2271	4.50295e-99	8.01896e-97	215.204
AP000696.1	2.49202	-3.83111	9.30349	6.11858e-20	4.72524e-19	34.0017
B4GALNT4	2.49166	4.43142	18.1911	1.36159e-65	6.52485e-64	138.414
GLB1L3	-2.49068	-2.35295	-12.7116	7.53004e-35	1.16656e-33	68.0154
AL358332.1	-2.49059	-5.07535	-18.7813	2.6558e-69	1.46828e-67	146.919
NECAB1	-2.48969	0.575274	-18.2875	3.41178e-66	1.68125e-64	139.792
LINC01085	-2.48823	-3.06352	-10.871	2.46116e-26	2.59683e-25	48.5711
KCTD14	-2.4875	1.21268	-13.9359	4.59256e-41	9.2432e-40	82.2289
COLCA1	-2.48724	0.374346	-13.2849	1.04399e-37	1.8284e-36	74.5504
FDCSP	-2.48718	0.51163	-6.29584	4.26077e-10	1.84664e-09	11.7206
ABI3BP	-2.4863	4.17775	-15.6938	1.099e-50	3.17119e-49	104.255
TAC1	-2.48626	-2.68027	-9.91596	2.43152e-22	2.13267e-21	39.4658
TGFBR3L	2.4857	-2.16757	12.5165	6.73072e-34	9.99952e-33	65.8411
TFPI2	-2.48435	1.74964	-9.74814	1.13882e-21	9.63157e-21	37.9389
AC004637.1	-2.48308	-4.86123	-14.2034	1.77564e-42	3.79453e-41	85.4616
LMNB1	2.48272	5.53141	25.7182	7.77094e-117	3.01664e-114	255.962
PSAT1P3	-2.48239	-4.32276	-16.38	1.20604e-54	3.97051e-53	113.325
GSN	-2.48198	8.84241	-29.0225	3.69289e-141	4.86012e-138	311.78
RHOXF1	-2.47941	-3.39158	-15.4232	3.73363e-49	1.01595e-47	100.748
C5orf64	-2.47776	-3.91417	-14.0304	1.46159e-41	3.00442e-40	83.3667
IL17REL	2.47772	-1.83456	11.8839	6.82236e-31	8.84072e-30	58.9734
ORC6	2.47518	2.31494	18.7751	2.90803e-69	1.60608e-67	146.829
SCN5A	-2.47461	-1.41656	-16.8372	2.41626e-57	8.72102e-56	119.507
SLC14A2	-2.47445	-1.36481	-13.1576	4.5884e-37	7.85986e-36	73.08
SLC12A5-AS1	2.47422	-2.77219	13.443	1.63847e-38	2.97878e-37	76.3898
CPA2	-2.47399	-4.27819	-13.7528	4.14942e-40	8.03944e-39	80.0418
SLC30A8	2.47195	-0.175374	6.00373	2.54193e-09	1.03901e-08	9.98014
MATN3	2.47184	3.84146	15.5741	5.25331e-50	1.48332e-48	102.698
CCNB1	2.4699	5.25781	26.0968	1.38658e-119	6.23489e-117	262.27
RBP7	-2.46948	3.13898	-17.5289	1.64384e-61	6.81257e-60	129.057
AGAP1-IT1	2.46933	-1.52642	15.867	1.12753e-51	3.36328e-50	106.52
PRIMA1	-2.46843	1.3209	-13.7466	4.46839e-40	8.64812e-39	79.9682
EDNRB	-2.46838	3.2728	-21.7851	4.18699e-89	4.91143e-87	192.335
TENM2	-2.46819	1.57041	-12.1506	3.81579e-32	5.23243e-31	61.8342
NRAD1	-2.46819	-2.80232	-10.5736	4.64798e-25	4.62987e-24	45.6609
FCRL4	2.46791	-3.97829	12.9843	3.38106e-36	5.54525e-35	71.0966
FBXO43	2.46696	-0.272126	21.5627	1.3652e-87	1.51886e-85	188.863
FEZF2	-2.46678	-5.95101	-17.4787	3.32591e-61	1.3637e-59	128.356
MIA	-2.4638	-0.685977	-8.76372	6.23417e-18	4.3575e-17	29.4373
FAM13C	-2.46371	1.00625	-20.1047	7.55084e-78	5.82051e-76	166.516
AC010976.2	-2.46341	-3.33531	-15.2737	2.576e-48	6.80364e-47	98.8271
C11orf87	-2.46314	-4.87898	-15.3293	1.25827e-48	3.34954e-47	99.5396
AC147651.3	-2.46273	-6.12675	-23.4738	8.3691e-101	1.5901e-98	219.175
CTSG	-2.46264	-0.199504	-10.9187	1.52662e-26	1.62539e-25	49.0442
NOTUM	2.46224	-1.6007	12.7756	3.65474e-35	5.73106e-34	68.7331
LINC01883	-2.46223	-5.73923	-16.2532	6.62257e-54	2.12075e-52	111.63
NXNL1	-2.46122	-5.40449	-17.2037	1.54114e-59	5.99987e-58	124.538
IGSF9	2.4606	5.31394	20.3003	3.89034e-79	3.11015e-77	169.47
MAB21L4	2.45771	1.19582	7.88931	6.72726e-15	3.95809e-14	22.5573
MYL7	-2.45687	-3.04538	-8.87082	2.53787e-18	1.81115e-17	30.324
EFEMP1	-2.45665	6.25856	-16.9384	6.02506e-58	2.21462e-56	120.889
DNER	-2.45638	-1.82391	-9.28895	6.95179e-20	5.35234e-19	33.8756
AC017002.3	2.45579	-2.96304	18.3471	1.44519e-66	7.20711e-65	140.647
EPN3	2.45496	4.90432	18.0225	1.51947e-64	7.0377e-63	136.012
CHRNA9	2.45459	-3.16258	9.34689	4.1761e-20	3.2568e-19	34.379
KLK10	-2.45446	0.873551	-7.38886	2.74356e-13	1.46039e-12	18.9133
AC104237.2	-2.4509	-5.47934	-17.0991	6.56484e-59	2.49811e-57	123.096
HOXA9	-2.45	0.774907	-16.1108	4.44298e-53	1.39545e-51	109.737
GPR146	-2.44796	0.181479	-24.7429	8.25692e-110	2.2616e-107	239.839
TMEM37	-2.44766	3.2003	-20.7149	6.9113e-82	6.17429e-80	175.778
SIRLNT	2.44753	-3.71827	6.638	4.7782e-11	2.20685e-10	13.8575
AC090125.1	2.44751	-4.29525	12.3384	4.85675e-33	6.93845e-32	63.8797
AL513318.2	-2.44725	-3.56804	-12.3975	2.52839e-33	3.65566e-32	64.5275
LINC02515	-2.4469	-3.24679	-11.2426	5.71197e-28	6.48731e-27	52.3001
ADM2	2.44643	3.37014	19.3883	3.48451e-73	2.25445e-71	155.82
THSD7B	-2.44634	0.178817	-13.7716	3.31103e-40	6.44284e-39	80.2661
DDR2	-2.44581	5.59045	-22.6378	5.73194e-95	8.66358e-93	205.786
BMP2	-2.44252	0.647945	-17.2822	5.17495e-60	2.04718e-58	125.624
AC063919.1	-2.4415	-6.00323	-22.2912	1.42311e-92	2.00495e-90	200.292
AC093110.1	-2.4413	-1.05774	-17.118	5.05817e-59	1.93708e-57	123.355
AC009806.1	-2.44076	-3.82247	-18.4678	2.53051e-67	1.29548e-65	142.382
AC096564.1	-2.44062	-4.60077	-17.1391	3.77585e-59	1.45426e-57	123.646
RASSF9	-2.44036	1.35047	-18.4062	6.1604e-67	3.10953e-65	141.496
CSN2	-2.43809	-5.95537	-12.1418	4.19667e-32	5.74596e-31	61.7398
FAM13A	-2.43619	4.31106	-29.6	1.79549e-145	3.46011e-142	321.678
LCN10	-2.4361	-4.35253	-12.7038	8.22751e-35	1.27133e-33	67.9275
LYPLAL1-AS1	-2.43604	-2.44992	-13.0486	1.61472e-36	2.69832e-35	71.8304
NT5DC4	2.43549	-3.52788	14.0375	1.34153e-41	2.76289e-40	83.4518
ITIH2	-2.43459	-1.26744	-13.9102	6.26224e-41	1.25522e-39	81.9208
CLPS	2.43397	-3.10163	10.4382	1.7321e-24	1.68038e-23	44.3584
ANGPTL4	-2.43329	3.40135	-13.9024	6.87665e-41	1.3753e-39	81.8278
CYP1A1	-2.43324	-4.06611	-10.7592	7.48624e-26	7.7489e-25	47.4692
CAV3	-2.43313	-4.90007	-16.6125	5.18766e-56	1.78978e-54	116.456
CORO2B	-2.4321	1.71837	-22.3556	5.11677e-93	7.34297e-91	201.311
AL359697.1	2.43179	-1.81519	16.0431	1.09427e-52	3.39342e-51	108.84
P3H2-AS1	-2.43178	-5.17773	-14.8428	6.25422e-46	1.50187e-44	93.3658
C8orf34-AS1	-2.43003	-3.564	-9.70368	1.70798e-21	1.42885e-20	37.5382
KIF18A	2.42948	2.58337	20.617	3.10081e-81	2.69431e-79	174.283
MEF2C-AS1	-2.4294	-2.20213	-19.2213	4.14115e-72	2.54792e-70	153.355
RAB3C	-2.42923	-0.327424	-11.2235	6.95038e-28	7.85744e-27	52.1056
LINC01429	2.42869	-4.04349	13.8448	1.37581e-40	2.71932e-39	81.1387
ADCY5	-2.42778	3.17494	-12.2305	1.59185e-32	2.21491e-31	62.7016
MYLKP1	-2.42732	-5.49642	-18.0043	1.97078e-64	9.07351e-63	135.753
PTENP1-AS	-2.42625	-5.42825	-17.4421	5.55435e-61	2.25513e-59	127.845
TERT	2.42406	-2.50132	12.4926	8.78846e-34	1.29638e-32	65.5763
ASXL3	-2.423	-1.15718	-13.3756	3.61706e-38	6.48199e-37	75.6032
LINC00634	2.42235	-2.86145	14.0131	1.80341e-41	3.69019e-40	83.1578
JAKMIP1	2.42216	-0.185079	13.6335	1.7201e-39	3.25552e-38	78.629
SEMA6D	-2.42215	2.65482	-17.1065	5.93122e-59	2.26339e-57	123.197
HIST1H2AE	2.42123	1.05777	12.2294	1.61056e-32	2.2398e-31	62.69
FGF1	-2.42121	3.66678	-21.3901	2.01819e-86	2.15216e-84	186.18
HIST1H2BC	2.42014	1.92893	14.4611	7.41311e-44	1.66947e-42	88.6185
NIPSNAP3B	-2.4197	0.873954	-25.7546	4.23447e-117	1.68006e-114	256.567
SLC26A3	-2.41899	-1.11283	-8.65391	1.55155e-17	1.05988e-16	28.5381
CASP14	2.41714	-1.29554	5.77948	9.51196e-09	3.72465e-08	8.69688
AC013652.1	2.41545	-1.07137	11.9237	4.45265e-31	5.8076e-30	59.3967
MIR3150BHG	2.41471	-1.93584	14.08	8.00572e-42	1.6621e-40	83.9649
CNR1	-2.41455	0.0307865	-11.6591	7.46872e-30	9.24747e-29	56.5999
FGF10-AS1	-2.41216	-3.75512	-10.799	5.04509e-26	5.26044e-25	47.8601
NOS1	-2.41161	-3.28059	-13.5173	6.82454e-39	1.26115e-37	77.2599
TRABD2B	-2.41149	1.86223	-14.8305	7.3012e-46	1.74863e-44	93.2119
ATP5MC1P4	2.41059	-2.51426	16.8931	1.12314e-57	4.09206e-56	120.27
AC011632.1	-2.41049	-3.97932	-10.275	8.30503e-24	7.81124e-23	42.8068
GAS1RR	-2.40982	-0.456317	-19.4051	2.71654e-73	1.76605e-71	156.068
AMZ1	2.40878	0.853022	12.8277	2.02138e-35	3.21461e-34	69.3211
BMP8A	2.40869	-0.145039	20.2617	6.997e-79	5.53594e-77	168.885
OTX1	2.40857	0.801943	12.4044	2.34221e-33	3.39012e-32	64.6034
SERPINA9	2.40847	-1.94407	9.1459	2.4182e-19	1.81403e-18	32.6445
HIST1H1B	2.40816	-3.63774	12.8331	1.90082e-35	3.02735e-34	69.3821
AC015908.3	-2.40802	-2.88667	-19.142	1.33429e-71	8.03536e-70	152.19
AL022329.1	-2.40783	-4.88935	-16.8192	3.09227e-57	1.11015e-55	119.262
SLC47A1P1	-2.40711	-5.91967	-22.8953	9.32999e-97	1.5073e-94	209.889
RBMS3	-2.40704	3.82032	-23.1166	2.66772e-98	4.62853e-96	213.431
AC009005.1	2.4066	0.281366	15.0562	4.17201e-47	1.05146e-45	96.0578
PIP	-2.40577	4.22635	-5.59463	2.72889e-08	1.03194e-07	7.67388
STXBP6	-2.40407	0.142946	-14.5013	4.50538e-44	1.02164e-42	89.1135
PRELP	-2.40323	5.34515	-15.8707	1.07373e-51	3.20982e-50	106.568
ZNF676	-2.4023	-1.22276	-11.0584	3.73685e-27	4.10081e-26	50.4387
AC105021.1	-2.40081	-5.38942	-17.5199	1.86552e-61	7.71945e-60	128.931
UNC13C	-2.39879	-3.62577	-13.7632	3.66222e-40	7.11594e-39	80.1659
LY6H	2.39849	-1.36739	14.3199	4.24492e-43	9.26211e-42	86.8839
FAM72C	2.39822	-2.70215	13.7852	2.81486e-40	5.48725e-39	80.4274
TMEM220	-2.39811	1.68649	-27.8071	3.91228e-132	3.05946e-129	291.068
AC073072.1	-2.39766	-3.60829	-13.5508	4.59141e-39	8.5438e-38	77.6536
CENPU	2.39731	4.20243	23.7064	1.92661e-102	3.92293e-100	222.933
EMX1	2.39689	-1.14911	8.26171	3.71376e-16	2.34375e-15	25.4086
C10orf142	-2.39642	-4.32416	-16.7739	5.74757e-57	2.04708e-55	118.645
AC084864.1	2.39376	-3.14911	17.3025	3.90203e-60	1.54588e-58	125.905
RIMBP2	-2.39331	-1.91083	-12.5081	7.39525e-34	1.09446e-32	65.7476
CR381653.2	-2.39298	-4.57498	-15.3766	6.83175e-49	1.84041e-47	100.147
GNAI1	-2.39265	3.6408	-22.9822	2.31374e-97	3.84145e-95	211.279
DMBX1	2.39257	-2.05379	10.9378	1.26089e-26	1.34806e-25	49.2337
ABCC13	2.39244	-2.32547	6.77945	1.87664e-11	8.90056e-11	14.7717
AC110619.1	2.39226	1.14946	9.26991	8.21386e-20	6.29384e-19	33.7108
AC226118.1	-2.39212	-3.49475	-11.5492	2.3739e-29	2.86562e-28	55.4532
CHL1-AS1	-2.39127	-5.79123	-20.1731	2.68233e-78	2.10067e-76	167.547
NAALAD2	-2.39075	0.207381	-25.7226	7.22686e-117	2.82575e-114	256.035
MET	-2.39027	4.27812	-16.1383	3.07695e-53	9.70363e-52	110.102
LAMB3	-2.38993	5.32656	-14.0045	2.00143e-41	4.08609e-40	83.0543
AC123595.1	-2.38947	-4.93285	-16.5124	2.01661e-55	6.81795e-54	115.105
AC027306.1	-2.38841	-5.47559	-18.0723	7.45826e-65	3.48132e-63	136.721
AC011503.1	-2.38811	-2.88722	-11.845	1.03557e-30	1.33361e-29	58.5594
AC062004.1	-2.38731	-3.30677	-12.4138	2.10963e-33	3.05757e-32	64.7072
MARCO	-2.38685	0.50803	-9.079	4.30764e-19	3.18754e-18	32.0744
AQP4	-2.3867	-1.55397	-11.8094	1.51338e-30	1.9328e-29	58.1831
F10	-2.38651	0.821747	-20.3364	2.24677e-79	1.82032e-77	170.017
ADGRF4	2.38543	-2.53004	9.82612	5.57222e-22	4.79158e-21	38.6457
UBE2S	2.38385	3.98779	21.2498	1.79019e-85	1.83994e-83	184.005
EGR2	-2.38317	4.08416	-17.9306	5.62367e-64	2.52452e-62	134.709
PKD1L2	-2.38272	-0.00853194	-15.0814	3.02756e-47	7.6589e-46	96.3767
TRIP13	2.38262	3.76999	20.4891	2.1933e-80	1.851e-78	172.335
DRP2	2.3807	-0.336812	18.5448	8.29348e-68	4.33212e-66	143.492
MMP3	2.38057	2.59755	11.0805	2.98796e-27	3.29506e-26	50.6603
DCN	-2.38002	8.97219	-15.7904	3.09344e-51	9.09641e-50	105.516
ABCB1	-2.3799	1.93781	-18.2102	1.03613e-65	4.9963e-64	138.686
AQP1	-2.37908	6.86009	-21.8836	8.90136e-90	1.08178e-87	193.877
TMPRSS4	2.37854	7.88615e-05	8.02284	2.41301e-15	1.45837e-14	23.5661
MAPK15	2.37827	2.76044	12.093	7.13835e-32	9.66328e-31	61.2127
FCER2	-2.3772	-2.53155	-9.2488	9.87972e-20	7.54351e-19	33.5284
RGS2	-2.37534	4.57487	-17.2816	5.21832e-60	2.06282e-58	125.616
SLC6A15	-2.37497	-2.80209	-7.82072	1.13251e-14	6.57158e-14	22.045
CELF3	2.37493	-3.30299	10.1854	1.94693e-23	1.79642e-22	41.9637
AC106799.1	-2.37397	-5.26953	-13.4284	1.94618e-38	3.52514e-37	76.2189
BCHE	-2.37347	-0.386798	-12.1063	6.18106e-32	8.39265e-31	61.3556
GFRA2	-2.37276	-0.488383	-15.3409	1.08331e-48	2.88947e-47	99.6885
ARHGEF7-AS2	-2.37273	-5.24819	-18.2589	5.14217e-66	2.50647e-64	139.383
NRN1	-2.37241	3.49716	-21.1019	1.77329e-84	1.76215e-82	181.721
AC098934.1	2.37166	1.26519	15.8735	1.03386e-51	3.09407e-50	106.606
CASP12	-2.37158	-3.01475	-16.9872	3.07591e-58	1.14307e-56	121.558
AP003071.4	-2.36995	-2.38182	-16.406	8.49066e-55	2.81072e-53	113.674
AP004782.1	-2.36975	-5.05928	-16.9027	9.84519e-58	3.59673e-56	120.401
HIST3H2BB	2.36964	0.15127	10.4633	1.35918e-24	1.32526e-23	44.5984
PLA2G2A	-2.36897	1.2522	-7.84567	9.37477e-15	5.47105e-14	22.2309
UBE2SP1	2.36875	-1.91321	15.7902	3.10107e-51	9.11386e-50	105.513
AC137056.1	-2.36792	-6.21442	-25.5388	1.54712e-115	5.52854e-113	252.981
MICU3	-2.36791	0.696648	-20.7485	4.12836e-82	3.73136e-80	176.292
BMPR1B	2.36789	4.36711	6.98623	4.63872e-12	2.28773e-11	16.1401
MIR99AHG	-2.36754	1.32521	-17.8551	1.64493e-63	7.2634e-62	133.641
GLDN	-2.36665	1.06186	-14.593	1.43717e-44	3.31404e-43	90.2494
TCEAL7	-2.36639	0.616947	-21.101	1.79695e-84	1.78238e-82	181.708
ATF3	-2.36508	4.93707	-16.5502	1.20856e-55	4.11696e-54	115.614
LY6D	-2.36462	-1.89851	-6.93193	6.71959e-12	3.27981e-11	15.7771
WASF3	-2.36446	3.16568	-19.1747	8.23347e-72	5.00304e-70	152.671
DIO3OS	-2.36404	-0.422765	-12.9997	2.83594e-36	4.6725e-35	71.2712
AL121906.2	2.36279	-1.41599	17.7396	8.45077e-63	3.61327e-61	132.012
ZNF300P1	-2.36166	-0.0907519	-18.9205	3.4677e-70	1.99057e-68	148.946
DNM1P47	-2.3615	-3.98057	-15.4903	1.56461e-49	4.31839e-48	101.613
LINC02099	2.36111	-3.20967	12.9709	3.94518e-36	6.44672e-35	70.9434
ANKRD53	-2.36109	-0.526	-22.098	3.02638e-91	3.9636e-89	197.246
LINC00511	2.36075	1.31896	13.9128	6.06488e-41	1.21611e-39	81.9526
IL20	2.36003	-0.516614	7.52289	1.03772e-13	5.66574e-13	19.8679
CBLN2	2.35921	-1.04322	6.62692	5.1373e-11	2.36724e-10	13.7867
LTF	-2.35855	6.96245	-7.09542	2.18454e-12	1.10051e-11	16.8781
FIBCD1	2.358	-0.759777	8.93703	1.44932e-18	1.04564e-17	30.8768
HRCT1	-2.35794	0.161474	-10.757	7.64968e-26	7.912e-25	47.4478
MAS1L	-2.35752	-4.64754	-13.5306	5.8308e-39	1.0797e-37	77.4162
WDR86	-2.35475	1.27651	-18.5517	7.5084e-68	3.92964e-66	143.591
FAM72A	2.35407	-0.0753554	17.7666	5.76794e-63	2.48192e-61	132.392
AC055854.1	2.35394	0.504166	7.70457	2.71099e-14	1.54079e-13	21.1869
HOXA3	-2.35386	1.08841	-16.9929	2.8443e-58	1.06211e-56	121.636
ADD3-AS1	-2.35353	-2.83219	-18.4679	2.52676e-67	1.29479e-65	142.383
ST8SIA6-AS1	2.35315	0.152623	8.14875	9.05186e-16	5.59484e-15	24.5312
TLCD1	2.35264	3.15227	20.5659	6.77959e-81	5.84377e-79	173.504
MTURN	-2.35176	5.3923	-25.0266	7.61505e-112	2.30843e-109	244.509
HSH2D	2.35131	3.38774	13.9634	3.29103e-41	6.66845e-40	82.5601
NLRP13	-2.35051	-5.11284	-11.5607	2.10383e-29	2.54816e-28	55.573
GRIK1-AS1	-2.34947	-2.47444	-9.80487	6.77379e-22	5.80262e-21	38.4526
FGF9	-2.34938	-2.51799	-11.2025	8.62002e-28	9.70027e-27	51.8922
NUAK2	2.34891	3.1371	25.497	3.10124e-115	1.07269e-112	252.288
ECM2	-2.34772	4.35507	-19.1774	7.9165e-72	4.82129e-70	152.71
PREX2	-2.3473	3.02088	-19.3693	4.6219e-73	2.97605e-71	155.539
PPP1R1B	-2.3451	4.64785	-8.03639	2.17285e-15	1.31736e-14	23.6693
MAPK8IP2	2.34503	4.06798	13.7205	6.10145e-40	1.17582e-38	79.6587
LGALS8-AS1	2.34432	-1.34842	16.1575	2.38111e-53	7.52678e-52	110.357
CXCL5	-2.34423	-2.29912	-8.9037	1.92233e-18	1.37898e-17	30.5981
ALDOC	-2.34363	3.60076	-15.8004	2.71103e-51	7.98931e-50	105.647
GPLD1	-2.34204	0.0862277	-18.1231	3.61046e-65	1.70742e-63	137.443
KRT19	2.33871	10.0616	14.5866	1.55785e-44	3.58618e-43	90.1692
SOX9-AS1	-2.33871	1.05243	-11.1842	1.03846e-27	1.1652e-26	51.7077
KCNS1	-2.3376	-1.81383	-10.4164	2.13928e-24	2.06981e-23	44.1494
TGFBR2	-2.33571	6.69332	-24.2505	2.69279e-106	6.37281e-104	231.777
P2RX6	-2.33561	-2.30132	-14.7811	1.36187e-45	3.23297e-44	92.5921
SPOCD1	2.33544	1.43022	14.3018	5.30375e-43	1.15351e-41	86.6626
EZH2	2.33488	4.32035	25.5971	5.85434e-116	2.13442e-113	253.95
RHPN1	2.33426	5.0445	20.303	3.73695e-79	2.99617e-77	169.51
KRT37	2.33421	-3.35537	9.72068	1.46305e-21	1.23043e-20	37.6912
COL1A1	2.33393	12.0013	16.9362	6.21297e-58	2.28213e-56	120.859
AC092071.1	2.33389	-3.4055	7.68669	3.09769e-14	1.75613e-13	21.0558
CLMP	-2.33119	4.90485	-20.6977	9.00721e-82	8.02014e-80	175.515
GPRASP1	-2.33103	2.67471	-24.0598	6.09662e-105	1.34272e-102	228.669
KRT15	-2.33086	5.68578	-8.41674	1.07477e-16	6.98382e-16	26.6301
TACC3	2.33033	5.17072	24.8049	2.97103e-110	8.30641e-108	240.858
KLF14	-2.32909	-2.91399	-13.5799	3.25158e-39	6.09419e-38	77.9964
TCF21	-2.3289	-5.05017	-15.3414	1.07638e-48	2.87384e-47	99.6949
AC004988.1	2.32847	-2.51114	13.6059	2.38833e-39	4.49031e-38	78.3029
SLC28A3	-2.32768	1.6412	-9.72224	1.44235e-21	1.2134e-20	37.7053
AC104260.2	-2.32755	-2.9843	-15.356	8.90937e-49	2.39174e-47	99.883
CNTN6	-2.32747	-2.82782	-12.6588	1.36655e-34	2.09185e-33	67.4238
MAGI2-AS3	-2.32668	3.31843	-24.667	2.88294e-109	7.77804e-107	238.593
ULBP1	2.32405	-0.731254	11.8281	1.23969e-30	1.5904e-29	58.381
SLC16A3	2.32268	4.90678	19.6624	5.86007e-75	4.02807e-73	159.889
MRAS	-2.32236	5.04944	-23.2771	2.00848e-99	3.66133e-97	216.008
AC099850.3	2.32035	0.32983	15.2144	5.51796e-48	1.4356e-46	98.0695
AL118505.1	-2.31865	-3.95193	-11.5239	3.09366e-29	3.71535e-28	55.1906
AC068473.4	2.31832	-3.74607	14.3173	4.38579e-43	9.55787e-42	86.8515
IQSEC3	-2.31824	0.242634	-17.1658	2.60802e-59	1.01169e-57	124.014
LRRC38	-2.31806	-4.97637	-14.129	4.40258e-42	9.24713e-41	84.5592
MIR27A	-2.31739	-5.109	-15.9312	4.82184e-52	1.45924e-50	107.365
DNAH9	-2.31737	-1.32183	-12.4321	1.72137e-33	2.50562e-32	64.9091
FABP6	2.31709	-3.05107	8.14849	9.07075e-16	5.60587e-15	24.5292
PRR11	2.317	3.51386	17.2072	1.46712e-59	5.71995e-58	124.587
GMNC	-2.3166	-5.98052	-18.5708	5.6918e-68	2.98759e-66	143.867
PNLIPRP3	-2.31557	-5.25277	-9.20802	1.4101e-19	1.06895e-18	33.1771
ENTPD8	2.31515	0.432597	10.2068	1.5903e-23	1.47543e-22	42.1639
AC006159.1	-2.31499	-6.03162	-22.0982	3.01992e-91	3.9636e-89	197.248
SMOC1	-2.31481	1.30863	-10.0243	8.87247e-23	7.95001e-22	40.463
AP000892.4	-2.3147	1.98129	-19.1091	2.16882e-71	1.29886e-69	151.706
KBTBD12	-2.31466	-3.33245	-10.2023	1.65982e-23	1.53808e-22	42.1215
FZD4	-2.31386	5.5392	-23.9048	7.63364e-104	1.61531e-101	226.15
ACSL1	-2.31331	6.64084	-19.7563	1.43655e-75	1.01459e-73	161.289
AL021026.1	-2.31312	-4.78006	-12.7217	6.71945e-35	1.04488e-33	68.1285
ERICH4	-2.3128	-5.018	-17.2157	1.30385e-59	5.09815e-58	124.704
CXCL9	2.3103	4.97542	10.1476	2.78438e-23	2.54994e-22	41.6096
AL161457.1	-2.31024	-5.98681	-21.6098	6.53932e-88	7.35114e-86	189.596
CXCR2P1	2.30999	-0.575196	8.91383	1.76444e-18	1.26741e-17	30.6827
MIR8071-1	2.30984	-3.61621	9.67524	2.2118e-21	1.84063e-20	37.2826
MIR27B	-2.30956	-4.88702	-14.4566	7.84437e-44	1.76585e-42	88.5623
SV2B	-2.30922	0.752734	-14.6822	4.71649e-45	1.10411e-43	91.3571
ADCY8	-2.30746	-4.70621	-10.9037	1.77475e-26	1.88474e-25	48.895
PPARGC1A	-2.30708	0.347209	-12.6563	1.40461e-34	2.14768e-33	67.3965
HIST1H2BL	2.3069	-3.35281	13.2277	2.03311e-37	3.52747e-36	73.8884
PLA2G4A	-2.30663	1.95526	-17.3744	1.4307e-60	5.73972e-59	126.904
MNX1	2.30642	-1.21432	8.51762	4.74499e-17	3.15664e-16	27.436
C8orf88	-2.30583	-0.85576	-19.2946	1.39898e-72	8.79808e-71	154.436
LINC00460	2.30581	-2.759	12.8565	1.45665e-35	2.32956e-34	69.6464
COL22A1	2.30529	1.39808	12.4279	1.80394e-33	2.62227e-32	64.8626
AMH	2.30323	-0.347153	10.4622	1.37329e-24	1.33853e-23	44.5882
APOBEC3B	2.3025	2.32401	12.682	1.05182e-34	1.61788e-33	67.6836
KCNH1-IT1	2.30036	-3.90044	9.76469	9.7888e-22	8.30363e-21	38.0885
IFI6	2.3002	7.36147	13.3485	4.96964e-38	8.84423e-37	75.2876
ANK2	-2.30013	3.62639	-19.2858	1.59452e-72	1.00162e-70	154.306
CCDC85A	-2.30004	-0.696699	-13.9876	2.45628e-41	5.00145e-40	82.8508
LMO7DN-IT1	-2.30002	-5.84008	-21.0906	2.11124e-84	2.08646e-82	181.547
ANKRD22	2.29962	2.12791	15.9524	3.64527e-52	1.11002e-50	107.643
AQP5	-2.29922	0.200418	-6.83038	1.33464e-11	6.39177e-11	15.1052
AC116025.2	2.29904	-4.30381	14.3992	1.59628e-43	3.53732e-42	87.8561
AL136982.1	-2.29887	-2.9538	-15.6568	1.78531e-50	5.11052e-49	103.772
LGI4	-2.29866	1.3531	-21.9994	1.43619e-90	1.81914e-88	195.695
LINC02518	-2.29807	-4.69757	-13.3053	8.23153e-38	1.45057e-36	74.7864
ADAM8	2.29769	4.00711	20.0246	2.53635e-77	1.91144e-75	165.309
MUC7	-2.29644	-4.23665	-7.73573	2.14733e-14	1.22637e-13	21.416
PRG4	-2.29591	1.27712	-10.3364	4.61736e-24	4.40425e-23	43.3878
MEDAG	-2.29429	2.69676	-16.9624	4.33229e-58	1.59785e-56	121.218
ORC1	2.29422	2.14965	18.2228	8.6413e-66	4.18185e-64	138.866
TMEM246	-2.29337	1.17078	-21.3558	3.44603e-86	3.63172e-84	185.647
ASCL1	2.29326	-3.15573	6.14002	1.11525e-09	4.67875e-09	10.7825
AP003555.2	-2.29193	-3.53184	-12.7092	7.73683e-35	1.19722e-33	67.9885
NFIB	-2.29133	6.4503	-16.7015	1.54509e-56	5.44201e-55	117.661
WARS2-IT1	-2.29084	-2.95131	-14.3215	4.16312e-43	9.08728e-42	86.9033
SCGN	-2.29062	-2.29294	-7.5591	7.95924e-14	4.38148e-13	20.1285
JAM2	-2.28976	4.01363	-23.8934	9.19828e-104	1.93879e-101	225.964
TP53AIP1	-2.28933	-1.19382	-12.7433	5.26367e-35	8.20637e-34	68.3709
NAP1L2	-2.28749	0.676448	-12.888	1.01802e-35	1.63877e-34	70.0021
GNAL	-2.28513	2.44809	-24.2978	1.24143e-106	2.97718e-104	232.549
PRAC2	2.28466	-4.48573	8.29376	2.87866e-16	1.82698e-15	25.6595
MAML2	-2.28462	4.53805	-20.7951	2.01606e-82	1.85007e-80	177.006
CALN1	-2.28459	-2.56464	-11.3453	1.98258e-28	2.29518e-27	53.349
HIST1H2AL	2.28352	-4.2568	13.4174	2.21471e-38	4.00213e-37	76.0905
DNAAF3	2.28178	0.906692	11.4907	4.37556e-29	5.21194e-28	54.8469
CREB5	-2.2794	2.5653	-20.3338	2.3364e-79	1.8901e-77	169.978
SIM1	-2.2791	-0.589262	-9.56232	6.13428e-21	4.98944e-20	36.2743
BGN	2.27893	9.10909	21.8665	1.16563e-89	1.40708e-87	193.608
SPEF1	2.27886	0.4147	12.315	6.28946e-33	8.92616e-32	63.6231
MAOB	-2.27879	5.43755	-10.2884	7.31223e-24	6.8943e-23	42.9328
LILRB5	-2.27866	1.31706	-15.1517	1.23175e-47	3.15444e-46	97.271
ARHGAP40	-2.27815	0.805877	-6.25061	5.64613e-10	2.42467e-09	11.446
AL449403.2	-2.27792	-5.78324	-14.1083	5.66801e-42	1.18497e-40	84.3081
DUSP1	-2.27739	6.9532	-17.189	1.89046e-59	7.34922e-58	124.335
AC068057.1	-2.27713	-5.91041	-18.5242	1.11816e-67	5.79028e-66	143.195
DNASE1L2	2.27684	-0.114711	15.9576	3.40207e-52	1.03713e-50	107.712
ASB4	-2.2763	-3.18222	-11.0704	3.30862e-27	3.63975e-26	50.5593
MUC1	2.27591	8.1578	11.3937	1.20078e-28	1.40426e-27	53.8461
AL391421.1	2.27536	0.0106656	8.01393	2.58523e-15	1.56001e-14	23.4982
PROS1	-2.27502	4.35507	-23.1009	3.43368e-98	5.90057e-96	213.18
AC096921.2	-2.27442	-0.871899	-22.3212	8.83833e-93	1.25502e-90	200.766
AL358075.2	2.27387	-2.39041	15.2696	2.71534e-48	7.16114e-47	98.7747
PER1	-2.27335	5.12624	-21.4288	1.10462e-86	1.1897e-84	186.78
LRRTM4	-2.27235	-5.04498	-12.792	3.03394e-35	4.77563e-34	68.9179
CD80	2.2707	-0.205046	16.9097	8.94275e-58	3.26925e-56	120.496
AL137025.1	-2.27026	-3.75281	-12.8925	9.67084e-36	1.5577e-34	70.0531
AC011008.2	-2.26984	-1.9121	-13.4867	9.7935e-39	1.79439e-37	76.901
PROK1	-2.26961	-3.82664	-10.6697	1.81259e-25	1.84216e-24	46.5934
AC108860.2	2.26957	1.20272	17.4958	2.61761e-61	1.07902e-59	128.594
LINC02489	2.26773	-3.64242	9.46832	1.42301e-20	1.13654e-19	35.4427
AP000553.2	2.26757	-2.77137	15.313	1.55114e-48	4.11696e-47	99.3315
SMCR2	2.26754	-3.26855	13.2976	9.00518e-38	1.5838e-36	74.6972
SERPINB13	-2.26583	-5.39447	-10.49	1.04963e-24	1.02976e-23	44.8543
TDRD10	-2.2654	-0.647479	-18.6627	1.49727e-68	8.05494e-67	145.197
F3	-2.26531	4.22961	-16.683	1.98771e-56	6.97364e-55	117.41
RN7SL417P	-2.26495	-4.92561	-14.6241	9.75361e-45	2.26266e-43	90.6347
COL14A1	-2.26364	6.1793	-13.5262	6.14003e-39	1.13657e-37	77.3649
ATP1A3	2.26356	0.244199	11.5458	2.45896e-29	2.96697e-28	55.4183
AL096711.2	-2.26324	-3.27204	-16.709	1.395e-56	4.91657e-55	117.762
LINC01532	-2.26323	-5.87998	-18.6666	1.41467e-68	7.61817e-67	145.253
OXCT1-AS1	-2.26266	-2.13712	-17.8318	2.29063e-63	1.00488e-61	133.311
SH3BGRL2	-2.26209	4.12732	-21.8573	1.34546e-89	1.61692e-87	193.466
PDZRN3-AS1	-2.26158	-5.83782	-18.8533	9.27903e-70	5.23184e-68	147.966
HSD3BP2	-2.26108	-5.61915	-10.2612	9.47574e-24	8.8922e-23	42.6763
KLHL30	-2.25986	-1.36726	-13.504	7.98123e-39	1.46933e-37	77.1043
SLC26A4-AS1	-2.25977	-2.77995	-10.6354	2.53915e-25	2.56669e-24	46.2596
TPTEP1	-2.25927	3.27908	-11.6198	1.13014e-29	1.3872e-28	56.1892
CCNE2	2.25878	2.50982	18.7137	7.12155e-69	3.88546e-67	145.937
DEPP1	-2.25804	6.0219	-18.5491	7.79216e-68	4.0742e-66	143.554
SLPI	-2.25378	4.02945	-8.73878	7.67563e-18	5.33311e-17	29.2322
MGARP	-2.25356	-1.9434	-18.0422	1.14768e-64	5.34783e-63	136.291
KCNJ2-AS1	-2.25202	-1.45127	-18.8393	1.13838e-69	6.41189e-68	147.762
AC073130.2	-2.25183	-3.31548	-15.8395	1.62065e-51	4.81279e-50	106.159
ESRP1	2.25178	7.06103	19.3641	4.99321e-73	3.20748e-71	155.462
AL135960.1	-2.25125	-3.1977	-16.0202	1.4822e-52	4.5728e-51	108.538
CRB3	2.25036	3.63218	20.6229	2.83242e-81	2.46508e-79	174.373
MRGPRF	-2.2501	2.16422	-17.3391	2.34008e-60	9.3256e-59	126.414
ODF3L1	-2.24772	-2.10896	-16.188	1.58604e-53	5.03714e-52	110.761
STARD9	-2.24761	3.1065	-25.8753	5.64268e-118	2.36026e-115	258.576
DUSP13	2.24757	-2.8202	8.91133	1.80218e-18	1.29383e-17	30.6618
PLSCR4	-2.24747	4.31499	-23.7028	2.04083e-102	4.1399e-100	222.876
HFM1	-2.24658	-2.71213	-13.5698	3.66725e-39	6.85896e-38	77.8769
LINC01857	2.24627	-1.96446	12.8543	1.49397e-35	2.38712e-34	69.6212
PRR19	2.24596	1.35019	21.53	2.27513e-87	2.51565e-85	188.354
SLC5A1	-2.24541	1.94959	-7.50254	1.20403e-13	6.5459e-13	19.722
AC254633.1	-2.24449	-2.33793	-17.1258	4.53641e-59	1.74097e-57	123.463
FAM89A	-2.24387	2.30729	-18.2902	3.27892e-66	1.61725e-64	139.831
TJP3	2.24301	5.43831	16.9124	8.61189e-58	3.15257e-56	120.534
UMODL1	2.24248	-0.853299	10.6599	1.99516e-25	2.02286e-24	46.4983
COX7A1	-2.2422	2.48988	-18.4353	4.04973e-67	2.05375e-65	141.913
DTX1	-2.24194	2.34001	-18.633	2.30531e-68	1.22917e-66	144.767
POLR2F	-2.24191	-2.20369	-10.6988	1.36018e-25	1.39109e-24	46.8777
MSLNL	2.24177	-3.77358	9.41029	2.38378e-20	1.88188e-19	34.9329
ARC	-2.24171	-0.057553	-10.1215	3.56341e-23	3.24574e-22	41.3655
PAX7	2.24075	-3.8228	6.62645	5.15301e-11	2.37428e-10	13.7837
BOC	-2.24058	4.30365	-17.8632	1.46658e-63	6.48648e-62	133.755
HIST1H4K	2.24025	-2.6439	12.9386	5.70761e-36	9.27082e-35	70.5767
LINC01586	-2.23981	-5.73917	-18.5811	4.8984e-68	2.58118e-66	144.017
IL9R	2.23957	-1.93367	14.1871	2.16666e-42	4.61186e-41	85.2638
PTK6	2.23839	3.81436	15.52	1.06282e-49	2.95611e-48	101.998
AL138789.1	2.23789	-4.28773	13.6177	2.07573e-39	3.91213e-38	78.4423
FOXP2	-2.23683	0.837697	-15.1811	8.45396e-48	2.18157e-46	97.6453
DMGDH	-2.23649	0.358678	-20.6886	1.03534e-81	9.17339e-80	175.376
TMEM178A	-2.23522	0.586391	-17.9619	3.60428e-64	1.63431e-62	135.152
WNT7B	2.23488	3.62682	12.2917	8.13036e-33	1.14815e-31	63.3684
AL022316.1	2.23454	-2.10032	12.8086	2.51266e-35	3.97714e-34	69.1051
CDIPTOSP	2.23426	-2.19616	11.5073	3.68e-29	4.39896e-28	55.0186
LINC00958	-2.23386	-2.06645	-9.30732	5.91643e-20	4.57239e-19	34.0349
BMPR1B-DT	2.23228	-3.02264	6.54048	9.00841e-11	4.08887e-10	13.2377
HOGA1	-2.23107	-1.22932	-11.5113	3.52882e-29	4.22386e-28	55.0601
AL137026.1	-2.23015	-2.91397	-14.0884	7.22684e-42	1.50503e-40	84.0666
AL390755.2	-2.22991	-4.0598	-11.1146	2.11287e-27	2.34392e-26	51.0037
TMEM190	2.22963	-3.35779	13.6387	1.61849e-39	3.06752e-38	78.6895
CRYBG3	-2.22911	3.64481	-14.9876	9.9916e-47	2.47879e-45	95.1894
ACE2	-2.22889	-1.63495	-8.82727	3.66185e-18	2.59134e-17	29.9622
PPP2R2C	2.22761	2.37794	7.29087	5.53067e-13	2.8926e-12	18.2253
ZFP36	-2.22761	6.96079	-18.0386	1.20753e-64	5.60887e-63	136.241
MOGAT1	-2.22755	-4.98386	-13.7181	6.2776e-40	1.2089e-38	79.6304
GGTA1P	-2.22627	2.92965	-21.6403	4.0541e-88	4.59569e-86	190.073
DIAPH3	2.22577	2.90639	18.185	1.48732e-65	7.11475e-64	138.326
KCTD8	-2.22538	-5.01034	-14.3453	3.1032e-43	6.79568e-42	87.1953
HIST1H4J	2.22518	-3.02709	13.6949	8.28151e-40	1.58518e-38	79.3552
NTF3	-2.22227	-1.35912	-11.3182	2.6234e-28	3.02019e-27	53.0714
RGMA	-2.22218	3.3731	-13.8202	1.84945e-40	3.63418e-39	80.8447
MFAP2	2.2215	4.89466	17.8853	1.07133e-63	4.7657e-62	134.068
CSAG1	2.22121	-4.61427	8.00649	2.73808e-15	1.65077e-14	23.4417
AC023421.1	-2.22101	-2.47251	-9.86645	3.84329e-22	3.33248e-21	39.013
AF131215.7	-2.2207	-3.80808	-11.8258	1.27014e-30	1.62908e-29	58.3569
TUBA3E	2.22049	-1.86187	8.07378	1.62553e-15	9.92326e-15	23.9549
HIST1H1E	2.22008	-1.71237	12.8043	2.63818e-35	4.1697e-34	69.0567
MIR8071-2	2.21967	-2.91439	9.21325	1.34735e-19	1.02253e-18	33.222
CLIC5	-2.21951	2.46268	-19.2665	2.11922e-72	1.32198e-70	154.022
AC002401.3	-2.21932	-5.09745	-16.0474	1.03242e-52	3.2053e-51	108.898
NPAS4	-2.2192	-4.02553	-13.7112	6.81513e-40	1.30961e-38	79.5488
TINAGL1	-2.21555	5.00256	-17.2436	8.84651e-60	3.47668e-58	125.09
SYT5	2.21441	-2.23205	9.25797	9.11863e-20	6.97028e-19	33.6076
EMX2OS	-2.21405	0.673128	-15.0555	4.21064e-47	1.0607e-45	96.0487
DENND2A	-2.21329	2.14965	-22.5647	1.8396e-94	2.71211e-92	204.624
CAPN9	2.21271	1.70813	11.0034	6.51663e-27	7.06653e-26	49.8876
RAD51AP1	2.21249	3.11023	20.3332	2.35929e-79	1.90576e-77	169.968
FAM126A	-2.21218	4.06956	-22.1517	1.29574e-91	1.73922e-89	198.091
CDKN1C	-2.2114	3.63421	-20.7443	4.40129e-82	3.97139e-80	176.228
VSIG2	-2.21131	0.661872	-9.7821	8.34681e-22	7.1106e-21	38.2461
TUBB2B	-2.21111	1.25205	-12.2162	1.86125e-32	2.58244e-31	62.5465
LRP1B	-2.2111	-0.083299	-7.27203	6.32286e-13	3.29479e-12	18.0939
PROM1	-2.2109	3.95741	-7.03731	3.26566e-12	1.6292e-11	16.484
CCBE1	-2.21081	0.153859	-15.05	4.51836e-47	1.13716e-45	95.9785
FOXP3	2.21045	2.03712	18.6412	2.04757e-68	1.09608e-66	144.885
AL139317.4	-2.21001	-4.32094	-13.512	7.26467e-39	1.34153e-37	77.1978
ZMYND10	2.20969	2.81808	11.9283	4.23707e-31	5.52776e-30	59.4459
PTH1R	-2.20875	0.593576	-16.2037	1.28506e-53	4.08848e-52	110.971
CNGA1	-2.20849	-0.484647	-11.2844	3.71848e-28	4.25818e-27	52.7256
TMEM132A	2.20811	6.16168	18.7957	2.15272e-69	1.19751e-67	147.128
CKMT2	-2.20809	0.487927	-19.7817	9.81177e-76	6.97541e-74	161.669
FAM72B	2.20666	-0.363756	15.39	5.74292e-49	1.55019e-47	100.32
MYOZ2	-2.20652	-3.42687	-13.5535	4.44811e-39	8.28497e-38	77.6851
SCN9A	-2.20607	-0.251258	-17.2188	1.24959e-59	4.89309e-58	124.747
AL583785.1	-2.20576	-1.6879	-12.0264	1.47014e-31	1.95531e-30	60.496
NCALD	-2.20572	4.58089	-17.5907	6.89713e-62	2.88498e-60	129.922
SCN11A	-2.20567	-1.22865	-17.5078	2.21197e-61	9.13903e-60	128.762
TMEM249	2.20449	-2.75558	12.831	1.94729e-35	3.09952e-34	69.3581
LDB2	-2.20415	3.91304	-26.04	3.58638e-119	1.57331e-116	261.323
RNF223	2.20408	1.0391	12.8073	2.54993e-35	4.03376e-34	69.0904
AC119424.1	-2.20405	-4.73336	-11.7925	1.81287e-30	2.30873e-29	58.004
MEG3	-2.20343	3.83286	-15.1977	6.83291e-48	1.76664e-46	97.857
DEGS2	2.20272	5.07331	10.0316	8.2819e-23	7.43659e-22	40.5312
LINC02657	2.20268	-2.9524	13.6287	1.82178e-39	3.44192e-38	78.5719
BMP6	-2.20224	1.52243	-17.3566	1.83364e-60	7.32898e-59	126.657
AC124319.1	2.20151	-2.08336	14.427	1.13117e-43	2.5253e-42	88.1985
NDNF	-2.20094	0.931295	-11.7516	2.80243e-30	3.52732e-29	57.572
AP1M2	2.1999	6.47073	18.2609	5.00093e-66	2.43983e-64	139.411
AC131097.1	2.19979	-4.13732	11.2399	5.87536e-28	6.66868e-27	52.2722
AL096828.3	2.199	-1.68162	16.4274	6.35748e-55	2.11755e-53	113.962
AL021408.1	-2.19805	-4.28685	-14.7051	3.5375e-45	8.29551e-44	91.643
ERMN	2.19734	-0.0500589	13.4721	1.16248e-38	2.12487e-37	76.7308
AC105053.1	-2.19567	-5.60239	-18.4584	2.89927e-67	1.48006e-65	142.246
SERPINB5	-2.19559	2.61187	-7.3287	4.22341e-13	2.22506e-12	18.4899
AC108156.1	-2.19512	-5.78297	-18.7995	2.03596e-69	1.13373e-67	147.184
TFPI	-2.19486	4.12219	-19.4898	7.70073e-74	5.11729e-72	157.324
FP325330.3	2.19396	-4.07205	9.74361	1.18692e-21	1.0029e-20	37.898
PDGFD	-2.19262	4.42844	-20.4926	2.08012e-80	1.75927e-78	172.387
MT1X	-2.1926	4.73246	-16.3015	3.46238e-54	1.12141e-52	112.276
AL031710.1	-2.19258	-5.49929	-14.711	3.2868e-45	7.71434e-44	91.7161
AC123912.4	-2.19247	-2.90824	-9.76564	9.7043e-22	8.23454e-21	38.0971
FGF14-AS2	-2.19207	-0.00590347	-16.0911	5.77448e-53	1.80944e-51	109.476
TMC2	-2.1914	-2.56728	-15.6559	1.80673e-50	5.16636e-49	103.76
KRT18P11	2.19119	-2.61598	14.7837	1.31775e-45	3.13237e-44	92.6248
2022-03-01	-2.19078	4.00489	-19.0123	9.00731e-71	5.28863e-69	150.288
SHE	-2.18988	3.02812	-23.2291	4.3556e-99	7.78224e-97	215.237
PPP1R12B	-2.18972	5.69248	-29.1086	8.41158e-142	1.19442e-138	313.254
ZNF727	-2.1894	-1.37203	-11.2702	4.30366e-28	4.91473e-27	52.5807
HIST1H3G	2.1893	-1.30325	8.79165	4.93632e-18	3.46912e-17	29.6676
AC012363.2	-2.18859	-5.23027	-15.2503	3.4776e-48	9.11796e-47	98.5286
ALDH1A3	-2.18819	3.75739	-15.7547	4.94497e-51	1.44778e-49	105.049
AP003306.1	-2.18811	-4.68882	-10.0148	9.69032e-23	8.66844e-22	40.3758
FIGN	-2.18756	1.42599	-13.191	3.11397e-37	5.36998e-36	73.4649
ATP2A1-AS1	2.18707	-0.931365	16.4689	3.63281e-55	1.21678e-53	114.519
GPBAR1	-2.18586	-0.71523	-18.105	4.67224e-65	2.20183e-63	137.186
TYRP1	2.18368	-2.16081	8.39711	1.25887e-16	8.1467e-16	26.4743
SMKR1	2.1834	1.12467	14.7965	1.12202e-45	2.67418e-44	92.7847
AC002451.1	-2.18257	-3.78512	-14.8068	9.84662e-46	2.3499e-44	92.9145
TWIST2	-2.18254	1.69403	-15.2889	2.11687e-48	5.60197e-47	99.0223
ZNF204P	-2.18172	2.08878	-14.4556	7.93841e-44	1.78553e-42	88.5505
TMEM238	2.18047	1.70794	16.3526	1.74288e-54	5.69619e-53	112.959
HSD17B2	-2.18038	-0.393328	-8.3424	1.95257e-16	1.2501e-15	26.0419
SIK2	-2.17951	5.60954	-30.1448	1.48787e-149	3.64926e-146	331.045
CCL13	-2.17907	-0.734962	-9.73208	1.31864e-21	1.11158e-20	37.7939
PIF1	2.17832	0.99362	16.3996	9.25557e-55	3.06018e-53	113.588
C15orf54	2.17756	-3.74844	13.8873	8.25495e-41	1.64486e-39	81.6462
PSPHP1	2.1775	-2.39188	4.7409	2.37883e-06	7.60378e-06	3.36166
AC018697.1	-2.17727	-5.18446	-14.4179	1.2658e-43	2.82121e-42	88.0867
AC010457.1	-2.17672	-3.42034	-13.953	3.73398e-41	7.53766e-40	82.4346
ADGRF1	-2.17611	-0.966449	-7.97502	3.4896e-15	2.08869e-14	23.2031
UGT2B28	-2.17509	-3.23883	-6.43839	1.73396e-10	7.72673e-10	12.5981
SCEL	-2.17507	-3.35608	-7.28655	5.70356e-13	2.98014e-12	18.1951
POC1A	2.17501	3.33415	25.4726	4.65381e-115	1.59946e-112	251.884
SPINK5	-2.17434	-1.01343	-10.0491	7.03395e-23	6.33525e-22	40.6927
AP001628.2	-2.17401	-5.83401	-18.0795	6.7293e-65	3.14378e-63	136.823
RTKN2	2.1739	2.8554	20.9806	1.15737e-83	1.11718e-81	179.852
AL138878.2	2.17338	-2.95409	8.79335	4.86639e-18	3.42176e-17	29.6817
LIMS2	-2.17188	4.19253	-23.3886	3.32083e-100	6.17892e-98	217.802
CYP39A1	-2.17174	1.01359	-12.4476	1.45035e-33	2.11741e-32	65.0791
GINS2	2.17169	3.85765	18.8162	1.59523e-69	8.93845e-68	147.426
PLEKHH2	-2.17138	2.80252	-17.2079	1.45401e-59	5.67293e-58	124.596
LHFPL6	-2.17116	5.18668	-23.9479	3.78061e-104	8.03141e-102	226.85
ARHGAP11A	2.17104	3.9647	19.7538	1.49129e-75	1.05188e-73	161.252
HIST1H2BJ	2.17087	0.808825	13.144	5.37275e-37	9.1743e-36	72.9232
CYP4F24P	-2.1703	-4.19509	-9.87102	3.68456e-22	3.19999e-21	39.0547
LINC01140	-2.16998	0.540379	-18.1811	1.57266e-65	7.5163e-64	138.27
SLC25A24P2	2.1697	-3.83955	6.7564	2.18793e-11	1.03279e-10	14.6215
OVCH1	-2.16932	-4.09885	-12.1842	2.64285e-32	3.64348e-31	62.1986
TXNIP	-2.16871	9.1401	-22.136	1.66053e-91	2.21783e-89	197.844
LINC00636	-2.16822	-5.37912	-15.3623	8.20872e-49	2.20585e-47	99.9644
TMEM220-AS1	-2.16807	-1.20564	-20.6265	2.68012e-81	2.3363e-79	174.428
B3GAT1	-2.16638	-0.536464	-10.172	2.21167e-23	2.03374e-22	41.8375
UCP1	-2.16625	-3.68061	-8.61935	2.0629e-17	1.39998e-16	28.2572
CYYR1	-2.16559	4.17062	-22.2698	1.99646e-92	2.78364e-90	199.955
TESC	-2.16541	0.739875	-15.8668	1.13044e-51	3.37002e-50	106.517
TRIM59	2.16509	3.45516	26.7058	4.96848e-124	2.73566e-121	272.472
LINC01842	2.16455	-3.06763	9.44232	1.79365e-20	1.42329e-19	35.214
CYP2A6	-2.16403	-0.894808	-6.40109	2.19767e-10	9.72639e-10	12.3667
PEAR1	-2.16299	2.85038	-22.828	2.7421e-96	4.32635e-94	208.815
AL035425.1	-2.1625	-4.81823	-10.9324	1.33178e-26	1.42159e-25	49.1795
HCAR3	-2.16243	-1.89086	-14.4968	4.76079e-44	1.07891e-42	89.0587
WNT11	-2.16195	1.29927	-11.4885	4.47829e-29	5.33313e-28	54.8239
HMGCLL1	-2.16081	-0.478304	-9.32287	5.16002e-20	4.00215e-19	34.17
HIST1H2AG	2.16042	0.847843	11.1347	1.72219e-27	1.91722e-26	51.2063
LINC01554	-2.1589	-1.96261	-10.7652	7.05406e-26	7.31137e-25	47.5281
MS4A8	2.15849	-2.35613	6.86874	1.03098e-11	4.97813e-11	15.358
MIR221	-2.15781	-5.13756	-15.0459	4.76183e-47	1.19732e-45	95.9264
CDH22	-2.15688	-2.81023	-9.97109	1.45718e-22	1.29173e-21	39.9722
RPL21P135	-2.15677	-4.48471	-16.0372	1.18346e-52	3.66369e-51	108.762
LINC02005	-2.15657	-4.79514	-12.061	1.01054e-31	1.35539e-30	60.8679
KRT18P10	2.15655	-2.67627	14.3835	1.93695e-43	4.27294e-42	87.6638
AC079949.2	-2.1556	-1.80061	-11.7225	3.8155e-30	4.77348e-29	57.266
AC009686.2	2.15449	-0.640196	15.6666	1.57046e-50	4.50508e-49	103.9
CXCL12	-2.1539	6.77088	-18.6535	1.71164e-68	9.18074e-67	145.064
LINP1	-2.15364	-4.74618	-8.76794	6.01872e-18	4.21279e-17	29.472
FLRT2	-2.15336	3.55473	-16.2138	1.12253e-53	3.57981e-52	111.105
BRIP1	2.1525	3.01586	17.9475	4.42228e-64	1.99683e-62	134.949
RAB25	2.15238	6.59712	17.7582	6.49144e-63	2.78435e-61	132.274
CENPI	2.15195	2.16318	18.6806	1.15323e-68	6.24142e-67	145.457
AGTR1	-2.15178	2.20841	-7.96847	3.67002e-15	2.19497e-14	23.1535
C20orf144	2.15133	-1.55442	20.7669	3.10919e-82	2.83872e-80	176.574
NKAIN3-IT1	-2.15099	-2.83895	-10.0787	5.32691e-23	4.81627e-22	40.9678
HSD11B1	-2.15041	0.919428	-13.8184	1.8891e-40	3.70939e-39	80.8236
KCNMB2	-2.15028	-4.0026	-12.254	1.22981e-32	1.72004e-31	62.9577
KRT19P1	2.15011	-1.70482	12.0719	8.97544e-32	1.20714e-30	60.9855
AC098934.2	2.14879	-1.65287	16.3899	1.05493e-54	3.47728e-53	113.458
SPINK4	2.14875	-3.40137	8.30289	2.67692e-16	1.70214e-15	25.731
PDLIM3	-2.14785	4.91944	-17.4804	3.24519e-61	1.33162e-59	128.38
CYP3A4	-2.14761	-3.84068	-14.0861	7.42785e-42	1.54629e-40	84.0393
AC026369.1	-2.14617	-4.46326	-13.1787	3.59205e-37	6.17862e-36	73.3231
AC105046.1	-2.14545	-1.91814	-9.93873	1.96857e-22	1.73311e-21	39.6747
CADM2	-2.14525	0.0644533	-9.27463	7.8813e-20	6.04846e-19	33.7516
FAM228A	-2.14465	-2.95156	-16.379	1.22201e-54	4.02062e-53	113.312
MGAT3-AS1	-2.14431	-5.23946	-15.1231	1.77799e-47	4.5404e-46	96.906
LINC00707	-2.14403	-3.87605	-8.38556	1.38139e-16	8.91717e-16	26.3828
C1QTNF6	2.14384	5.15361	22.6291	6.5909e-95	9.93403e-93	205.647
P2RX6P	-2.14373	-5.38977	-11.8391	1.10195e-30	1.41842e-29	58.4978
FGF5	2.14283	-3.98745	9.86856	3.76911e-22	3.27079e-21	39.0323
LINC01844	-2.14221	-4.26512	-12.679	1.08839e-34	1.67318e-33	67.6497
SULT1C2P1	-2.14062	-4.1839	-8.56154	3.31516e-17	2.22436e-16	27.7894
SPAAR	-2.13986	-0.168216	-15.9624	3.19062e-52	9.73769e-51	107.775
FAM110D	-2.13784	0.764511	-16.6527	3.00251e-56	1.04457e-54	117
RCAN1	-2.13757	5.69227	-18.104	4.74353e-65	2.22958e-63	137.171
GNG11	-2.13739	4.61623	-23.2815	1.87215e-99	3.42439e-97	216.078
AC011239.2	-2.13738	-4.18424	-15.562	6.15089e-50	1.73223e-48	102.542
SQLE	2.13608	6.1704	19.66	6.07567e-75	4.17096e-73	159.853
AC012409.3	-2.13407	-4.24902	-14.9043	2.87622e-46	7.02462e-45	94.1381
MAFA-AS1	2.13379	-4.46566	10.5029	9.25641e-25	9.09941e-24	44.9788
INSYN2A	2.13367	0.954076	8.31725	2.38723e-16	1.52261e-15	25.8439
AC104072.1	-2.13331	-5.52796	-13.0269	2.07286e-36	3.44364e-35	71.5824
STEAP4	-2.13195	5.12544	-10.7791	6.14593e-26	6.38483e-25	47.6646
CACNG4	2.13173	5.13777	8.23472	4.59941e-16	2.88715e-15	25.1979
OACYLP	2.13168	-2.45364	16.3938	1.00048e-54	3.30183e-53	113.511
SYCE1	-2.13102	-4.0674	-10.8353	3.51505e-26	3.69005e-25	48.218
LINC00484	-2.13065	-4.011	-12.5722	3.61086e-34	5.4197e-33	66.4592
AGXT	-2.13063	-4.35007	-9.67727	2.17149e-21	1.80792e-20	37.3008
C3orf80	2.13047	1.72967	19.4128	2.42132e-73	1.57983e-71	156.183
C8orf34	-2.13023	-1.17038	-12.0042	1.86943e-31	2.4754e-30	60.2576
AC092376.2	-2.12942	-0.768377	-20.7038	8.19326e-82	7.30744e-80	175.609
RNU5B-3P	-2.12906	-6.13134	-21.5627	1.36493e-87	1.51886e-85	188.863
AC104667.2	2.12867	0.772245	14.5065	4.22178e-44	9.58767e-43	89.1782
AC009121.2	2.12862	-3.3652	15.049	4.57562e-47	1.15103e-45	95.966
SLC15A5	-2.12841	-4.68765	-10.9708	9.05124e-27	9.75231e-26	49.5621
PHF24	-2.12818	-1.49694	-11.8564	9.15817e-31	1.18108e-29	58.6813
SCGB1D2	-2.1281	3.20693	-4.79707	1.8093e-06	5.84425e-06	3.62437
MINDY4B	2.127	-2.75283	10.2812	7.82734e-24	7.36967e-23	42.8654
XKR4	-2.12675	-3.73304	-11.2114	7.86165e-28	8.8635e-27	51.9835
FAM162B	-2.1267	-0.789053	-17.5772	8.33768e-62	3.48214e-60	129.733
CD177	2.12655	-1.07359	7.75281	1.88919e-14	1.08201e-13	21.5419
HIST2H2BF	2.12646	0.545898	11.7767	2.14607e-30	2.72214e-29	57.8367
PLEKHD1	2.12621	0.910536	9.25176	9.6273e-20	7.35286e-19	33.554
NAT1	2.126	5.19447	8.10653	1.25946e-15	7.72265e-15	24.2061
CLIP4	-2.12534	3.80699	-17.0786	8.72284e-59	3.30763e-57	122.813
HMGB3	2.12315	5.79606	18.9798	1.45295e-70	8.44827e-69	149.812
GPR182	-2.12057	-2.86354	-14.2368	1.17837e-42	2.53522e-41	85.8691
GABRG1	-2.12027	-5.10984	-13.1027	8.65456e-37	1.46346e-35	72.4498
IGF2BP1	2.1199	-2.69307	9.93671	2.00585e-22	1.76535e-21	39.6562
TIGD3	2.11931	-0.433683	16.5528	1.16701e-55	3.98044e-54	115.649
AC024132.3	-2.11857	-6.30608	-20.8757	5.83693e-83	5.45849e-81	178.24
HSPB2-C11orf52	-2.1173	-5.89331	-19.4824	8.60395e-74	5.70345e-72	157.213
HORMAD2-AS1	-2.11706	-4.39641	-14.3964	1.65204e-43	3.65488e-42	87.822
HNRNPA1P66	-2.11702	-5.54274	-15.9458	3.97778e-52	1.20786e-50	107.556
ILDR2	2.11672	0.177949	15.3417	1.07224e-48	2.86421e-47	99.6988
RHBDL1	2.11657	1.23989	12.987	3.28022e-36	5.38477e-35	71.1266
AL845331.3	-2.11547	-5.56062	-13.9532	3.72486e-41	7.52207e-40	82.437
KRT8P8	2.11529	-2.50328	11.6429	8.86194e-30	1.09374e-28	56.4303
AL133215.2	2.11509	-1.01932	19.3549	5.71973e-73	3.65676e-71	155.327
PTGES3P2	-2.11495	-3.55939	-14.3746	2.1627e-43	4.76314e-42	87.5542
SOX11	2.11485	1.62955	8.61764	2.09223e-17	1.41898e-16	28.2432
S1PR1	-2.11481	4.47368	-20.8837	5.15918e-83	4.8499e-81	178.363
AC025176.1	2.11456	-3.80139	13.6189	2.04641e-39	3.85956e-38	78.4564
MGLL	-2.11434	6.21314	-18.4083	5.97612e-67	3.01934e-65	141.526
AL133467.1	-2.11383	-2.47739	-13.5435	5.00213e-39	9.28802e-38	77.5685
MID1	-2.11327	3.29237	-15.0096	7.56045e-47	1.88519e-45	95.4667
EMCN	-2.1121	3.9904	-20.9616	1.55248e-83	1.49057e-81	179.56
SLC47A1P2	-2.11144	-4.45815	-12.5167	6.71466e-34	9.97842e-33	65.8435
FCGR1A	2.11131	2.02634	19.5802	2.00072e-74	1.35115e-72	158.666
AF233439.1	-2.11019	-4.71803	-12.0005	1.94616e-31	2.57384e-30	60.2177
FGF7	-2.10941	2.91758	-15.2979	1.88406e-48	4.99077e-47	99.1382
MAFTRR	-2.10874	-2.40003	-14.6546	6.65745e-45	1.55025e-43	91.0144
MRPL15P1	-2.10812	-5.37635	-14.2378	1.1641e-42	2.50553e-41	85.8812
PLAGL1	-2.10805	3.52723	-18.4236	4.79209e-67	2.42567e-65	141.746
RASD1	-2.10793	3.78784	-12.4614	1.24332e-33	1.82058e-32	65.232
ST6GALNAC1	-2.10689	-0.440765	-11.009	6.15434e-27	6.68039e-26	49.9443
LINC01886	-2.1062	-6.22432	-20.0381	2.06698e-77	1.56646e-75	165.513
BIK	2.10597	3.15771	14.906	2.81388e-46	6.88278e-45	94.1599
KCNJ10	2.1058	-0.69651	14.0191	1.67684e-41	3.4351e-40	83.2301
AP003031.1	-2.10537	-4.34421	-11.1134	2.13838e-27	2.37124e-26	50.9918
CSMD1	-2.10494	-1.26688	-8.77205	5.81553e-18	4.07321e-17	29.5059
SLC35F3	-2.10307	0.0762438	-8.98559	9.58833e-19	6.9812e-18	31.2846
ANXA3	-2.10301	4.1612	-12.3756	3.21967e-33	4.63281e-32	64.2876
STRA6	2.10188	2.75921	16.2289	9.17465e-54	2.93279e-52	111.306
RIBC2	2.10163	1.4714	18.795	2.17668e-69	1.20959e-67	147.117
ZSCAN4	-2.10151	-5.10008	-13.4444	1.61066e-38	2.9302e-37	76.4068
KRTAP13-4	-2.10143	-6.50207	-29.7279	1.98082e-146	4.11089e-143	323.875
TCN1	-2.10137	0.629779	-5.92108	4.15596e-09	1.67252e-08	9.50178
AUNIP	2.10093	1.58819	17.9708	3.17479e-64	1.4432e-62	135.279
IL22RA2	-2.1008	-2.54952	-8.06567	1.73124e-15	1.05483e-14	23.8929
AC010331.1	2.0996	-2.70044	14.7876	1.25506e-45	2.98729e-44	92.6733
KRT8	2.0993	9.82931	16.7815	5.17998e-57	1.84859e-55	118.748
GPR88	-2.09926	-1.6242	-11.4275	8.45938e-29	9.95332e-28	54.1933
KRT6B	-2.09898	2.31496	-5.73848	1.20487e-08	4.67926e-08	8.46726
CCDC158	-2.09785	0.346907	-12.8609	1.38602e-35	2.21923e-34	69.6957
CENPK	2.09715	2.12713	21.407	1.55053e-86	1.66002e-84	186.442
CAPN13	2.09705	4.17332	8.79634	4.74613e-18	3.33981e-17	29.7064
LINC01235	-2.09704	1.27615	-12.5093	7.29398e-34	1.08007e-32	65.7613
GPR84	2.0966	0.324095	15.2009	6.56134e-48	1.69805e-46	97.8973
SCG2	2.0956	0.691062	12.72	6.85108e-35	1.06474e-33	68.1092
CYP4F12	-2.09549	-0.400896	-9.20783	1.4124e-19	1.07054e-18	33.1755
NLGN4X	-2.09477	1.67933	-11.1631	1.28866e-27	1.43965e-26	51.4937
AC012368.1	-2.09477	-0.723227	-17.4633	4.12356e-61	1.68819e-59	128.142
SCX	2.09418	-0.617511	13.5551	4.364e-39	8.13111e-38	77.704
FAT4	-2.09302	3.26688	-16.1854	1.64017e-53	5.20599e-52	110.728
EBF2	-2.09298	1.7572	-17.8377	2.10457e-63	9.25514e-62	133.396
PCAT14	-2.09288	-3.90903	-8.69617	1.09362e-17	7.52012e-17	28.883
AC060834.1	-2.09278	-4.42466	-10.6018	3.52987e-25	3.53767e-24	45.9333
HIST1H2APS3	2.09133	-4.15986	9.45698	1.57419e-20	1.25357e-19	35.3429
DIPK2B	-2.09051	4.33994	-24.2123	5.03927e-106	1.17712e-103	231.153
PGA5	-2.09011	-5.85508	-16.9003	1.01735e-57	3.71164e-56	120.368
Z82186.1	2.0899	-4.28464	8.32626	2.22158e-16	1.4193e-15	25.9147
OR7E101P	-2.08932	-5.92618	-13.249	1.5877e-37	2.76625e-36	74.134
NR4A1	-2.08757	5.45594	-14.0449	1.22537e-41	2.52945e-40	83.5419
TYMSOS	2.08747	-0.343204	15.1644	1.04724e-47	2.69215e-46	97.4323
AL049749.1	-2.08746	-6.16377	-17.7198	1.1169e-62	4.76795e-61	131.734
PRSS8	2.08718	7.32722	15.2061	6.13438e-48	1.58984e-46	97.9642
OR7E91P	2.08715	-1.71661	10.6185	2.99453e-25	3.01346e-24	46.0962
HID1-AS1	-2.08711	-2.57617	-16.5727	8.90703e-56	3.04958e-54	115.918
AL354919.2	2.08642	-4.05241	12.6162	2.20553e-34	3.33824e-33	66.9486
MPPED1	-2.08574	-3.32275	-8.3913	1.31906e-16	8.52803e-16	26.4283
DMP1	2.08426	-4.16508	11.6235	1.08709e-29	1.33496e-28	56.2277
GDA	-2.08401	-4.43898	-10.2518	1.03676e-23	9.70216e-23	42.5873
SAMD14	2.08382	0.754222	22.6545	4.38918e-95	6.69027e-93	206.052
IGFALS	2.08362	0.38414	8.83979	3.29591e-18	2.33944e-17	30.0661
AC095032.1	-2.08313	-5.27899	-15.5002	1.37496e-49	3.80274e-48	101.742
LINC01908	-2.08264	-5.55943	-15.1159	1.94809e-47	4.95834e-46	96.8151
PRR26	-2.08256	-1.77501	-13.1701	3.97173e-37	6.823e-36	73.2233
HASPIN	2.08247	1.04018	17.5441	1.32756e-61	5.51878e-60	129.27
KRT8P45	2.08222	-0.18708	12.914	7.56038e-36	1.22287e-34	70.2975
C11orf53	-2.08178	-2.69631	-10.8151	4.29885e-26	4.49974e-25	48.0186
LGI1	-2.0817	-4.31453	-8.20858	5.65453e-16	3.53181e-15	24.9945
LSINCT5	-2.08053	-3.92844	-10.4713	1.25776e-24	1.22793e-23	44.6752
VSTM2A	2.08027	-2.03214	4.55424	5.78571e-06	1.78069e-05	2.51012
ADAMTS20	2.08019	-4.40577	9.06585	4.82323e-19	3.56321e-18	31.9628
RUNDC3A-AS1	2.07986	-0.570457	11.8047	1.59144e-30	2.02865e-29	58.1332
TEX26	-2.07964	-5.55769	-14.565	2.03886e-44	4.67354e-43	89.9017
KCNG3	2.07959	-2.19744	10.3054	6.21233e-24	5.87986e-23	43.0941
AL391427.1	-2.07941	-4.72815	-11.8952	6.04305e-31	7.84216e-30	59.0937
FBLN5	-2.07938	5.51502	-18.6786	1.18841e-68	6.41254e-67	145.427
PHYHIPL	-2.07932	-2.24984	-12.207	2.05842e-32	2.85014e-31	62.4466
MNX1-AS1	2.07931	-1.47208	7.23986	7.94085e-13	4.10934e-12	17.8704
CTTNBP2	-2.07912	1.42897	-12.9894	3.19192e-36	5.2462e-35	71.1537
CCDC141	-2.07905	-1.38101	-14.401	1.56133e-43	3.46129e-42	87.8781
ABCC6P1	-2.07831	-3.12269	-9.71841	1.49367e-21	1.25521e-20	37.6707
GPM6B	-2.07784	3.65407	-16.6792	2.09205e-56	7.33496e-55	117.359
SYT8	-2.07721	0.414558	-7.09623	2.17218e-12	1.09449e-11	16.8837
CD34	-2.07702	6.12427	-24.8577	1.24317e-110	3.53054e-108	241.726
CFAP99	2.07675	-1.40258	10.4044	2.40102e-24	2.31848e-23	44.0351
TONSL	2.07612	4.18082	20.4697	2.94935e-80	2.46734e-78	172.039
AC004233.1	2.07544	-3.27468	14.8613	4.95116e-46	1.19374e-44	93.5981
NYAP1	-2.07514	-1.42541	-13.5099	7.44478e-39	1.37385e-37	77.1734
LINC01402	-2.07481	-4.34398	-14.0839	7.63069e-42	1.58607e-40	84.0126
AC007743.1	-2.07385	-0.362603	-11.9357	3.91088e-31	5.10962e-30	59.5254
GXYLT1P6	-2.07384	-6.02513	-15.0833	2.95286e-47	7.47693e-46	96.4015
TESMIN	2.07345	4.66976	17.2579	7.2509e-60	2.85585e-58	125.288
LINC01775	2.0731	-3.73008	14.5152	3.78708e-44	8.60772e-43	89.2862
EGFR-AS1	-2.07255	-5.21875	-12.4621	1.23347e-33	1.80713e-32	65.2399
LINC00940	2.07184	-0.975778	8.34897	1.85262e-16	1.18696e-15	26.0936
AC138474.1	-2.07124	-5.30796	-12.961	4.41905e-36	7.19951e-35	70.8307
AC018629.1	-2.07072	-0.231733	-9.53116	8.11418e-21	6.5593e-20	35.9978
GDF5	-2.07069	-1.80336	-9.79874	7.16552e-22	6.12845e-21	38.397
TRPM1	-2.06991	-4.90103	-14.1603	3.00488e-42	6.35097e-41	84.9388
RNFT2	2.06924	2.34322	19.283	1.6603e-72	1.04052e-70	154.265
PSD2	-2.06895	-1.48105	-13.789	2.68816e-40	5.24785e-39	80.4731
SPRY1	-2.06882	5.17905	-19.6562	6.42936e-75	4.39141e-73	159.796
MAPK10	-2.06859	2.33513	-13.0267	2.07888e-36	3.45258e-35	71.5795
ARHGAP29-AS1	2.06848	-2.41265	8.4367	9.148e-17	5.97455e-16	26.789
AC044893.1	-2.06846	-5.85697	-15.2954	1.94609e-48	5.15256e-47	99.106
TEX26-AS1	-2.06795	-3.98433	-12.5416	5.08335e-34	7.57505e-33	66.1197
BX324167.1	2.06779	-3.60963	10.3541	3.89626e-24	3.7316e-23	43.5559
LINC00645	-2.06704	-5.90907	-13.5587	4.17894e-39	7.79708e-38	77.7471
CDC25A	2.06649	2.46529	16.0701	7.64209e-53	2.38772e-51	109.197
FO393415.1	-2.06588	-4.48861	-11.4132	9.80837e-29	1.15104e-27	54.0466
AC073316.3	-2.06566	-4.81096	-13.4956	8.8161e-39	1.61971e-37	77.0055
LAMA2	-2.06558	4.8928	-14.14	3.85155e-42	8.11503e-41	84.692
AC002401.2	-2.06557	-5.35541	-15.4839	1.70026e-49	4.688e-48	101.53
DIO1	2.06488	0.807849	7.16632	1.33233e-12	6.79693e-12	17.3629
AL032819.2	2.06471	-0.362035	9.37388	3.29056e-20	2.57738e-19	34.6144
AADACL3	-2.0643	-6.14582	-16.5205	1.80751e-55	6.13019e-54	115.213
TNFRSF10D	-2.0643	1.49344	-17.945	4.58325e-64	2.06434e-62	134.913
CXCL6	-2.06424	-3.30394	-8.71264	9.53957e-18	6.58495e-17	29.0177
CDKN2A	2.06343	3.06429	12.7099	7.67759e-35	1.18874e-33	67.9961
AL020994.3	-2.06295	-5.88507	-16.6112	5.28e-56	1.82047e-54	116.438
C20orf204	2.06261	0.497035	15.5259	9.84794e-50	2.74902e-48	102.073
MAD2L1	2.06201	4.17872	20.0452	1.85851e-77	1.41244e-75	165.619
PRSS22	2.06189	3.32507	14.9254	2.19965e-46	5.39259e-45	94.4048
LINC01977	2.06123	0.858349	11.8972	5.91752e-31	7.68111e-30	59.1145
PTGIS	-2.06024	4.33334	-14.6477	7.26321e-45	1.68929e-43	90.9278
MRC1	-2.05952	3.03247	-13.1514	4.92911e-37	8.42744e-36	73.0088
AC004585.1	2.05819	-0.97824	13.639	1.61124e-39	3.05484e-38	78.6939
ADGRG3	-2.05816	-1.45722	-12.4147	2.08779e-33	3.02755e-32	64.7176
AC009041.2	-2.05762	0.404209	-11.6077	1.28394e-29	1.57276e-28	56.0626
SPATA22	-2.05702	-3.99421	-11.1106	2.19985e-27	2.43841e-26	50.9637
AC016735.1	-2.05679	-4.36266	-9.95892	1.63191e-22	1.44307e-21	39.8602
HAND2-AS1	-2.05673	-0.455218	-15.3323	1.21049e-48	3.22394e-47	99.5781
MRAP2	-2.05666	-0.238096	-10.2532	1.02294e-23	9.57614e-23	42.6005
SNTG2-AS1	-2.05627	-4.15965	-8.96827	1.11126e-18	8.07358e-18	31.139
TINCR	2.05598	2.73418	9.40305	2.54185e-20	2.00198e-19	34.8695
AC110491.1	-2.05548	-5.45431	-13.1641	4.25638e-37	7.30269e-36	73.1546
C15orf48	2.05456	3.83818	12.16	3.4418e-32	4.72921e-31	61.9365
CYSRT1	2.05343	0.528902	14.9158	2.48664e-46	6.08786e-45	94.2828
CCDC8	-2.05319	3.58325	-14.5622	2.11145e-44	4.83171e-43	89.867
MGAT4C	-2.05311	-4.25553	-10.3419	4.37815e-24	4.17977e-23	43.4405
MSRB3	-2.05307	5.22018	-19.2597	2.34542e-72	1.45971e-70	153.921
AJM1	2.05281	1.96435	17.868	1.36899e-63	6.06978e-62	133.824
LINC00165	-2.05274	-4.60031	-11.8177	1.3853e-30	1.77257e-29	58.2708
CXCL14	-2.05269	6.59203	-8.70837	9.88375e-18	6.81208e-17	28.9828
AL445307.1	-2.05245	-5.43971	-16.9949	2.76841e-58	1.03521e-56	121.663
FAM149A	-2.05235	1.48908	-18.8941	5.10735e-70	2.90398e-68	148.561
UGT8	-2.05185	0.613615	-8.0187	2.49149e-15	1.5053e-14	23.5346
AL590999.1	-2.0507	-0.657506	-16.6714	2.32748e-56	8.13922e-55	117.253
FOXD3	2.0499	-2.6614	7.97355	3.52944e-15	2.11207e-14	23.1919
LEF1	2.04933	4.18637	17.6696	2.26905e-62	9.61786e-61	131.029
CCNE1	2.04929	1.97296	13.4347	1.80647e-38	3.27979e-37	76.2929
FRRS1L	-2.04921	-2.35187	-8.99061	9.18644e-19	6.69582e-18	31.3268
PAX1	2.0488	-2.47132	8.05101	1.93993e-15	1.17893e-14	23.7809
C9orf163	2.0476	-0.804552	18.4479	3.37344e-67	1.71724e-65	142.095
AC009123.1	-2.04738	-5.0344	-12.9428	5.44363e-36	8.84738e-35	70.6237
KRT8P48	2.04664	-2.44109	10.125	3.44656e-23	3.14091e-22	41.3985
FOXH1	2.04619	-2.38295	13.7224	5.96627e-40	1.151e-38	79.681
2022-03-10	2.04608	-1.87255	10.3303	4.89404e-24	4.65745e-23	43.3302
SPARCL1	-2.046	7.91543	-18.2023	1.1591e-65	5.57927e-64	138.574
STK32A	-2.04525	-0.326293	-12.7869	3.21543e-35	5.05393e-34	68.8602
VIP	-2.04521	-3.2259	-14.9044	2.8718e-46	7.0181e-45	94.1396
POU6F2	-2.04507	-4.3136	-8.71814	9.11315e-18	6.29463e-17	29.0628
GPRC5A	2.04482	7.72999	13.6331	1.72916e-39	3.27151e-38	78.6238
AL138889.1	2.04465	-3.29858	10.6165	3.05407e-25	3.07166e-24	46.0767
NDUFB4P11	-2.04445	-3.80413	-8.26528	3.6102e-16	2.27967e-15	25.4364
LMO3	-2.04441	1.59246	-10.41	2.27525e-24	2.1994e-23	44.0884
PPP1R16B	-2.04226	3.19326	-15.6951	1.08038e-50	3.11911e-49	104.272
AF015262.1	2.04221	-4.3125	9.45847	1.55352e-20	1.23729e-19	35.356
FBXO40	-2.04214	-5.36026	-13.3807	3.40517e-38	6.10633e-37	75.6632
GRIK1	-2.04138	-1.42293	-11.4365	7.69941e-29	9.07697e-28	54.2866
PLPP3	-2.04107	6.00278	-26.3571	1.75682e-121	8.69692e-119	266.623
ALAS2	-2.0408	-4.14182	-12.9641	4.26617e-36	6.95884e-35	70.8657
MMD	-2.04059	4.24344	-20.6899	1.01493e-81	9.00731e-80	175.396
RAET1K	2.04003	-3.38615	10.6908	1.47206e-25	1.50323e-24	46.7995
NECTIN3-AS1	-2.0383	-4.60266	-12.9956	2.97187e-36	4.89048e-35	71.2247
SLC10A6	-2.03808	-1.05567	-13.9625	3.32961e-41	6.74408e-40	82.5485
TEX45	2.03792	-0.393833	14.3198	4.25094e-43	9.27147e-42	86.8825
XAGE3	-2.03753	-6.07152	-15.5635	6.0366e-50	1.70093e-48	102.56
COL6A5	2.03688	-3.85193	9.51198	9.63426e-21	7.75728e-20	35.8281
AKAP6	-2.0368	1.64494	-18.5396	8.94472e-68	4.65427e-66	143.417
PRR7	2.03627	1.26293	14.972	1.21924e-46	3.01509e-45	94.9915
PPBP	-2.0361	-5.21842	-11.7239	3.75908e-30	4.70508e-29	57.2808
MYOM2	-2.03523	0.206846	-13.6516	1.38706e-39	2.63816e-38	78.8428
STIL	2.03493	3.71139	19.6937	3.67169e-75	2.54327e-73	160.354
AC004816.1	2.03432	0.763228	17.7477	7.53532e-63	3.22953e-61	132.126
LEFTY2	-2.03419	-1.92007	-8.33191	2.12352e-16	1.35794e-15	25.9592
STUM	-2.03402	1.27329	-8.93627	1.4587e-18	1.05227e-17	30.8705
LINC01133	-2.03382	-1.51491	-7.48458	1.37235e-13	7.43183e-13	19.5934
AL121821.2	-2.03361	-4.38656	-13.2813	1.08931e-37	1.90714e-36	74.5082
LINC01943	2.03331	-1.07223	17.896	9.20133e-64	4.10666e-62	134.219
SLC7A4	-2.0327	-0.811202	-6.26586	5.1361e-10	2.21092e-09	11.5383
UNC13A	2.03262	-0.344591	11.084	2.88113e-27	3.17855e-26	50.6964
MT1JP	-2.03184	-5.55509	-13.7389	4.89969e-40	9.46928e-39	79.8767
AL117335.1	-2.03122	-2.09384	-13.3587	4.40719e-38	7.8614e-37	75.407
LRRC73	2.03111	0.836264	13.4506	1.49876e-38	2.7303e-37	76.4784
NKX2-2	2.02961	-4.22765	6.37957	2.51836e-10	1.1092e-09	12.2337
HIST2H2AC	2.02908	-0.969824	14.4091	1.41161e-43	3.14099e-42	87.9783
LINC02817	-2.02898	-4.95174	-14.743	2.19792e-45	5.18345e-44	92.1162
LINC00639	-2.02882	-0.565507	-13.9188	5.64278e-41	1.13273e-39	82.0243
PTGDS	-2.02706	3.56988	-10.7145	1.16536e-25	1.19502e-24	47.0308
LINC02224	2.0265	-2.53199	5.41052	7.56167e-08	2.76137e-07	6.68641
HERC2P3	-2.02646	0.667451	-12.5097	7.25717e-34	1.07491e-32	65.7664
AC093535.2	-2.02505	0.824717	-21.6547	3.23741e-88	3.701e-86	190.297
ABCA9-AS1	-2.02478	-5.43884	-14.9671	1.29655e-46	3.20332e-45	94.9303
[truncated: 26,954 more rows]
